# Supplementary material for: Analysis of SMAD1/5 target genes in a sea anemone reveals ZSWIM4-6 as a novel BMP signaling modulator
Source: eLife. 2024 Feb 7;13:e80803. doi: 10.7554/eLife.80803 (PMC10849676; doi:10.7554/eLife.80803)
Supplement: Figure 5—figure supplement 1—source data 1. [file elife-80803-fig5-figsupp1-data1.txt]

	#rep1	#rep2	#rep3
shALK2#1	0.090536214	0.102408608	0.125460215
shALK2#2	0.633695999	0.351309556	0.275633837
shALK6#1	0.186985953	0.159127436	0.197624408
shALK6#2	0.075318797	0.07992318	0.196925774
shBMRII#1	0.315161092	0.390006925	0.193671287
shBMRII#2	0.204407333	0.170132577	0.666006753
shControl	1	1	1
