# Supplementary material for: Analysis of SMAD1/5 target genes in a sea anemone reveals ZSWIM4-6 as a novel BMP signaling modulator
Source: eLife. 2024 Feb 7;13:e80803. doi: 10.7554/eLife.80803 (PMC10849676; doi:10.7554/eLife.80803)
Supplement: Figure 6—source data 1. [file elife-80803-fig6-data1.zip]

Archive with 111 entries (103 files):
- mRNA_gfp_38hpf_ecto/
- mRNA_gfp_38hpf_ecto/quant_gfp_38hpf_series003_ecto.txt
- mRNA_gfp_38hpf_ecto/quant_gfp_38hpf_series005_ecto.txt
- mRNA_gfp_38hpf_ecto/quant_gfp_38hpf_series006_ecto.txt
- mRNA_gfp_38hpf_ecto/quant_gfp_38hpf_series008_ecto.txt
- mRNA_gfp_38hpf_ecto/quant_gfp_38hpf_series009_ecto.txt
- mRNA_gfp_38hpf_ecto/quant_gfp_38hpf_series010_ecto.txt
- mRNA_gfp_38hpf_ecto/quant_gfp_38hpf_series011_ecto.txt
- mRNA_gfp_38hpf_ecto/quant_gfp_38hpf_series012_ecto.txt
- mRNA_gfp_38hpf_ecto/quant_gfp_38hpf_series013_ecto.txt
- mRNA_gfp_38hpf_ecto/quant_gfp_38hpf_series014_ecto.txt
- mRNA_gfp_38hpf_ecto/quant_gfp_38hpf_series015_ecto.txt
- mRNA_gfp_38hpf_ecto/quant_gfp_38hpf_series016_ecto.txt
- mRNA_gfp_38hpf_ecto/quant_gfp_38hpf_series017_ecto.txt
- mRNA_gfp_38hpf_ecto/quant_gfp_38hpf_series020_ecto.txt
- mRNA_gfp_38hpf_ecto/quant_gfp_38hpf_series021_ecto.txt
- mRNA_gfp_38hpf_ecto/quant_gfp_38hpf_series022_ecto.txt
- mRNA_gfp_38hpf_ecto/quant_gfp_38hpf_series024_ecto.txt
- mRNA_gfp_38hpf_ecto/quant_gfp_38hpf_series025_ecto.txt
- mRNA_gfp_38hpf_ecto/quant_gfp_38hpf_series026_ecto.txt
- mRNA_gfp_38hpf_ecto/quant_gfp_38hpf_series027_ecto.txt
- mRNA_gfp_38hpf_ecto/quant_gfp_38hpf_series028_ecto.txt
- mRNA_gfp_38hpf_ecto/quant_gfp_38hpf_series029_ecto.txt
- mRNA_gfp_38hpf_ecto/quant_gfp_38hpf_series031_ecto.txt
- mRNA_gfp_38hpf_ecto/quant_gfp_38hpf_series032_ecto.txt
- mRNA_gfp_38hpf_endo/
- mRNA_gfp_38hpf_endo/quant_gfp_38hpf_series003_endo.txt
- mRNA_gfp_38hpf_endo/quant_gfp_38hpf_series005_endo.txt
- mRNA_gfp_38hpf_endo/quant_gfp_38hpf_series006_endo.txt
- mRNA_gfp_38hpf_endo/quant_gfp_38hpf_series008_endo.txt
- mRNA_gfp_38hpf_endo/quant_gfp_38hpf_series009_endo.txt
- mRNA_gfp_38hpf_endo/quant_gfp_38hpf_series010_endo.txt
- mRNA_gfp_38hpf_endo/quant_gfp_38hpf_series011_endo.txt
- mRNA_gfp_38hpf_endo/quant_gfp_38hpf_series012_endo.txt
- mRNA_gfp_38hpf_endo/quant_gfp_38hpf_series013_endo.txt
- mRNA_gfp_38hpf_endo/quant_gfp_38hpf_series015_endo.txt
- mRNA_gfp_38hpf_endo/quant_gfp_38hpf_series016_endo.txt
- mRNA_gfp_38hpf_endo/quant_gfp_38hpf_series017_endo.txt
- mRNA_gfp_38hpf_endo/quant_gfp_38hpf_series020_endo.txt
- mRNA_gfp_38hpf_endo/quant_gfp_38hpf_series021_endo.txt
- mRNA_gfp_38hpf_endo/quant_gfp_38hpf_series022_endo.txt
- mRNA_gfp_38hpf_endo/quant_gfp_38hpf_series024_endo.txt
- mRNA_gfp_38hpf_endo/quant_gfp_38hpf_series025_endo.txt
- mRNA_gfp_38hpf_endo/quant_gfp_38hpf_series026_endo.txt
- mRNA_gfp_38hpf_endo/quant_gfp_38hpf_series027_endo.txt
- mRNA_gfp_38hpf_endo/quant_gfp_38hpf_series028_endo.txt
- mRNA_gfp_38hpf_endo/quant_gfp_38hpf_series029_endo.txt
- mRNA_gfp_38hpf_endo/quant_gfp_38hpf_series031_endo.txt
- mRNA_swimc_38hpf_endo/
- mRNA_swimc_38hpf_endo/quant_zswimn_38hpf_endo_series001.txt
- mRNA_swimc_38hpf_endo/quant_zswimn_38hpf_endo_series003.txt
- mRNA_swimc_38hpf_endo/quant_zswimn_38hpf_endo_series005.txt
- mRNA_swimc_38hpf_endo/quant_zswimn_38hpf_endo_series006.txt
- mRNA_swimc_38hpf_endo/quant_zswimn_38hpf_endo_series008.txt
- mRNA_swimc_38hpf_endo/quant_zswimn_38hpf_endo_series009.txt
- mRNA_swimc_38hpf_endo/quant_zswimn_38hpf_endo_series010.txt
- mRNA_swimc_38hpf_endo/quant_zswimn_38hpf_endo_series011.txt
- mRNA_swim_38hpf_ecto/
- mRNA_swim_38hpf_ecto/quant_zswimn_38hpf_ecto_series001.txt
- mRNA_swim_38hpf_ecto/quant_zswimn_38hpf_ecto_series003.txt
- mRNA_swim_38hpf_ecto/quant_zswimn_38hpf_ecto_series005.txt
- mRNA_swim_38hpf_ecto/quant_zswimn_38hpf_ecto_series006.txt
- mRNA_swim_38hpf_ecto/quant_zswimn_38hpf_ecto_series007.txt
- mRNA_swim_38hpf_ecto/quant_zswimn_38hpf_ecto_series008.txt
- mRNA_swim_38hpf_ecto/quant_zswimn_38hpf_ecto_series009.txt
- mRNA_swim_38hpf_ecto/quant_zswimn_38hpf_ecto_series010.txt
- mRNA_swim_38hpf_ecto/quant_zswimn_38hpf_ecto_series011.txt
- StdMO_ecto/
- StdMO_ecto/StdMO_007_ecto.txt
- StdMO_ecto/StdMO_012_ecto.txt
- StdMO_ecto/StdMO_017_ecto.txt
- StdMO_ecto/StdMO_022_ecto.txt
- StdMO_ecto/StdMO_025_ecto.txt
- StdMO_ecto/StdMO_029_ecto.txt
- StdMO_ecto/StdMO_034_ecto.txt
- StdMO_ecto/StdMO_040_ecto.txt
- StdMO_ecto/StdMO_048_ecto.txt
- StdMO_ecto/StdMO_051_ecto.txt
- StdMO_endo/
- StdMO_endo/StdMO_007_endo.txt
- StdMO_endo/StdMO_012_endo.txt
- StdMO_endo/StdMO_017_endo.txt
- StdMO_endo/StdMO_022_endo.txt
- StdMO_endo/StdMO_025_endo.txt
- StdMO_endo/StdMO_029_endo.txt
- StdMO_endo/StdMO_034_endo.txt
- StdMO_endo/StdMO_040_endo.txt
- StdMO_endo/StdMO_048_endo.txt
- StdMO_endo/StdMO_051_endo.txt
- SWIM_ecto/
- SWIM_ecto/SWIM_003_ecto.txt
- SWIM_ecto/SWIM_008_ecto.txt
- SWIM_ecto/SWIM_011_ecto.txt
- SWIM_ecto/SWIM_015_ecto.txt
- SWIM_ecto/SWIM_031_ecto.txt
- SWIM_ecto/SWIM_039_ecto.txt
- SWIM_ecto/SWIM_045_ecto.txt
- SWIM_ecto/SWIM_048_ecto.txt
- SWIM_ecto/SWIM_051_ecto.txt
- SWIM_ecto/SWIM_059_ecto.txt
- SWIM_endo/
- SWIM_endo/SWIM_003_endo.txt
- SWIM_endo/SWIM_008_endo.txt
- SWIM_endo/SWIM_011_endo.txt
- SWIM_endo/SWIM_015_endo.txt
- SWIM_endo/SWIM_032_endo.txt
- SWIM_endo/SWIM_039_endo.txt
- SWIM_endo/SWIM_045_endo.txt
- SWIM_endo/SWIM_048_endo.txt
- SWIM_endo/SWIM_051_endo.txt
- SWIM_endo/SWIM_059_endo.txt
