# Supplementary material for: Analysis of SMAD1/5 target genes in a sea anemone reveals ZSWIM4-6 as a novel BMP signaling modulator
Source: eLife. 2024 Feb 7;13:e80803. doi: 10.7554/eLife.80803 (PMC10849676; doi:10.7554/eLife.80803)
Supplement: Figure 6—source data 1. [file elife-80803-fig6-data1.zip › mRNA_gfp_38hpf_ecto/quant_gfp_38hpf_series005_ecto.txt]

relative position	pSMAD intensity
1	0	2929.5452
2	0.00943396226415094	5047.8002
3	0.0188679245283019	7769.0942
4	0.0283018867924528	4022.0842
5	0.0377358490566038	5028.5012
6	0.0471698113207547	4306.6562
7	0.0566037735849057	8794.5852
8	0.0660377358490566	4603.5612
9	0.0754716981132075	5012.1612
10	0.0849056603773585	6002.3842
11	0.0943396226415094	3653.2672
12	0.10377358490566	3708.7382
13	0.113207547169811	3487.2262
14	0.122641509433962	4547.2672
15	0.132075471698113	2763.0672
16	0.141509433962264	3694.6672
17	0.150943396226415	2019.0502
18	0.160377358490566	1694.5832
19	0.169811320754717	2169.5712
20	0.179245283018868	1846.3212
21	0.188679245283019	4501.1802
22	0.19811320754717	4374.0052
23	0.207547169811321	2475.8632
24	0.216981132075472	3129.6192
25	0.226415094339623	5899.4402
26	0.235849056603774	3929.5752
27	0.245283018867925	3811.5982
28	0.254716981132075	3251.4402
29	0.264150943396226	3234.7922
30	0.273584905660377	2346.0062
31	0.283018867924528	5381.2072
32	0.292452830188679	2897.5712
33	0.30188679245283	4782.5632
34	0.311320754716981	2524.5712
35	0.320754716981132	2927.7692
36	0.330188679245283	3585.2382
37	0.339622641509434	2281.2382
38	0.349056603773585	1536.5002
39	0.358490566037736	3275.7022
40	0.367924528301887	3210.0382
41	0.377358490566038	2746.1222
42	0.386792452830189	4088.1412
43	0.39622641509434	3584.1192
44	0.405660377358491	2337.3652
45	0.415094339622642	2599.7962
46	0.424528301886792	2140.6522
47	0.433962264150943	3024.1132
48	0.443396226415094	3730.4852
49	0.452830188679245	2910.6092
50	0.462264150943396	4046.1692
51	0.471698113207547	3254.5242
52	0.481132075471698	2555.5162
53	0.490566037735849	3537.3422
54	0.5	3481.7952
55	0.509433962264151	2434.5442
56	0.518867924528302	2432.6312
57	0.528301886792453	2448.7522
58	0.537735849056604	2313.5132
59	0.547169811320755	1852.0832
60	0.556603773584906	2796.3992
61	0.566037735849057	2600.6912
62	0.575471698113208	1460.4512
63	0.584905660377358	2221.0422
64	0.594339622641509	1701.1242
65	0.60377358490566	1804.4722
66	0.613207547169811	1512.2622
67	0.622641509433962	1652.4662
68	0.632075471698113	1395.3822
69	0.641509433962264	546.2952
70	0.650943396226415	1575.2132
71	0.660377358490566	1412.2252
72	0.669811320754717	944.7962
73	0.679245283018868	401.7502
74	0.688679245283019	879.0952
75	0.69811320754717	737.838200000001
76	0.707547169811321	2089.4152
77	0.716981132075472	923.7422
78	0.726415094339623	1394.0442
79	0.735849056603774	752.2612
80	0.745283018867924	1081.7152
81	0.754716981132076	1252.1132
82	0.764150943396226	1115.5152
83	0.773584905660377	1236.8672
84	0.783018867924528	1121.0812
85	0.792452830188679	902.2652
86	0.80188679245283	837.280200000001
87	0.811320754716981	976.1092
88	0.820754716981132	746.2652
89	0.830188679245283	903.2382
90	0.839622641509434	284.8002
91	0.849056603773585	794.7762
92	0.858490566037736	387.7452
93	0.867924528301887	239.1712
94	0.877358490566038	222.1522
95	0.886792452830189	257.4012
96	0.89622641509434	658.3682
97	0.905660377358491	1142.9402
98	0.915094339622642	300.7902
99	0.924528301886792	317.8982
100	0.933962264150943	392.1792
101	0.943396226415094	623.079200000001
102	0.952830188679245	959.2452
103	0.962264150943396	492.4212
104	0.971698113207547	682.4492
105	0.981132075471698	1184.3442
106	0.990566037735849	846.1782
107	1	0
