# Supplementary material for: Analysis of SMAD1/5 target genes in a sea anemone reveals ZSWIM4-6 as a novel BMP signaling modulator
Source: eLife. 2024 Feb 7;13:e80803. doi: 10.7554/eLife.80803 (PMC10849676; doi:10.7554/eLife.80803)
Supplement: Figure 6—source data 1. [file elife-80803-fig6-data1.zip › mRNA_gfp_38hpf_ecto/quant_gfp_38hpf_series006_ecto.txt]

relative position	pSMAD intensity
1	0	1814.6154
2	0.00961538461538462	4531.4514
3	0.0192307692307692	1739.0894
4	0.0288461538461538	2552.2144
5	0.0384615384615385	1533.4764
6	0.0480769230769231	1768.0194
7	0.0576923076923077	1618.5914
8	0.0673076923076923	3409.6244
9	0.0769230769230769	2233.0874
10	0.0865384615384615	3054.6324
11	0.0961538461538462	4699.7304
12	0.105769230769231	2221.1624
13	0.115384615384615	5378.8614
14	0.125	4133.3874
15	0.134615384615385	2942.8824
16	0.144230769230769	5339.6824
17	0.153846153846154	3463.8874
18	0.163461538461538	3960.0474
19	0.173076923076923	3479.2764
20	0.182692307692308	3879.9764
21	0.192307692307692	2170.0444
22	0.201923076923077	2918.6344
23	0.211538461538462	1719.6454
24	0.221153846153846	1666.3474
25	0.230769230769231	3197.5184
26	0.240384615384615	1970.1224
27	0.25	2001.9764
28	0.259615384615385	3982.9764
29	0.269230769230769	4366.8264
30	0.278846153846154	3521.4164
31	0.288461538461538	2982.1944
32	0.298076923076923	3206.4764
33	0.307692307692308	2132.3694
34	0.317307692307692	1811.6014
35	0.326923076923077	1764.5244
36	0.336538461538462	3575.0004
37	0.346153846153846	1771.7474
38	0.355769230769231	1393.1484
39	0.365384615384615	2436.3874
40	0.375	3200.9214
41	0.384615384615385	2882.8014
42	0.394230769230769	1044.6584
43	0.403846153846154	2550.2914
44	0.413461538461538	2229.4934
45	0.423076923076923	2242.3674
46	0.432692307692308	1706.7444
47	0.442307692307692	1602.7894
48	0.451923076923077	2317.8014
49	0.461538461538462	1701.7184
50	0.471153846153846	1731.0394
51	0.480769230769231	1189.6424
52	0.490384615384615	1614.5054
53	0.5	1772.1114
54	0.509615384615385	1567.6304
55	0.519230769230769	1566.9714
56	0.528846153846154	774.5804
57	0.538461538461538	2604.7164
58	0.548076923076923	1774.0634
59	0.557692307692308	2032.4304
60	0.567307692307692	2050.1784
61	0.576923076923077	2705.3424
62	0.586538461538462	1974.6594
63	0.596153846153846	955.372399999999
64	0.605769230769231	1395.9134
65	0.615384615384615	1043.0894
66	0.625	2506.8874
67	0.634615384615385	1222.0214
68	0.644230769230769	1326.7584
69	0.653846153846154	1480.6014
70	0.663461538461538	2519.2464
71	0.673076923076923	3413.0414
72	0.682692307692308	3630.5724
73	0.692307692307692	1986.4404
74	0.701923076923077	1050.9854
75	0.711538461538462	4713.4244
76	0.721153846153846	2275.0074
77	0.730769230769231	2807.0204
78	0.740384615384615	2171.1944
79	0.75	2979.5874
80	0.759615384615385	2032.7384
81	0.769230769230769	2183.5394
82	0.778846153846154	2378.4144
83	0.788461538461538	2207.1494
84	0.798076923076923	1715.9074
85	0.807692307692308	2397.9364
86	0.817307692307692	1198.6974
87	0.826923076923077	1773.3804
88	0.836538461538462	891.823399999999
89	0.846153846153846	1789.7624
90	0.855769230769231	1861.0204
91	0.865384615384615	1988.1364
92	0.875	1923.1014
93	0.884615384615385	1246.7994
94	0.894230769230769	1086.6874
95	0.903846153846154	1033.7684
96	0.913461538461538	1155.8064
97	0.923076923076923	1265.2254
98	0.932692307692308	1321.7534
99	0.942307692307692	1819.9264
100	0.951923076923077	1961.7914
101	0.961538461538462	1543.5074
102	0.971153846153846	2411.7074
103	0.980769230769231	1904.6834
104	0.990384615384615	2058.0304
105	1	2425.2654
