# Supplementary material for: Analysis of SMAD1/5 target genes in a sea anemone reveals ZSWIM4-6 as a novel BMP signaling modulator
Source: eLife. 2024 Feb 7;13:e80803. doi: 10.7554/eLife.80803 (PMC10849676; doi:10.7554/eLife.80803)
Supplement: Figure 6—source data 1. [file elife-80803-fig6-data1.zip › mRNA_gfp_38hpf_ecto/quant_gfp_38hpf_series008_ecto.txt]

relative position	pSMAD intensity
1	0	10330.1854
2	0.0102040816326531	9487.3154
3	0.0204081632653061	10536.4704
4	0.0306122448979592	6540.9344
5	0.0408163265306122	4035.3384
6	0.0510204081632653	5976.4224
7	0.0612244897959184	8329.3554
8	0.0714285714285714	8803.5344
9	0.0816326530612245	933.190399999999
10	0.0918367346938776	11832.2464
11	0.102040816326531	5587.9514
12	0.112244897959184	11637.7594
13	0.122448979591837	4556.5794
14	0.13265306122449	6160.4544
15	0.142857142857143	5085.3114
16	0.153061224489796	6823.6324
17	0.163265306122449	7619.4764
18	0.173469387755102	4028.7224
19	0.183673469387755	4469.2394
20	0.193877551020408	3803.5254
21	0.204081632653061	6859.2224
22	0.214285714285714	12881.3624
23	0.224489795918367	3304.6684
24	0.23469387755102	4697.2484
25	0.244897959183673	5856.2324
26	0.255102040816327	3700.4974
27	0.26530612244898	3145.3094
28	0.275510204081633	3907.3734
29	0.285714285714286	1342.0344
30	0.295918367346939	6253.9514
31	0.306122448979592	3506.6294
32	0.316326530612245	3250.8294
33	0.326530612244898	4382.6814
34	0.336734693877551	2374.8364
35	0.346938775510204	2376.5094
36	0.357142857142857	2510.2474
37	0.36734693877551	3075.5614
38	0.377551020408163	2964.2964
39	0.387755102040816	3543.2714
40	0.397959183673469	4010.8434
41	0.408163265306122	2787.9514
42	0.418367346938776	1978.4964
43	0.428571428571429	2092.0224
44	0.438775510204082	1057.8254
45	0.448979591836735	3487.5344
46	0.459183673469388	3472.9724
47	0.469387755102041	1719.9094
48	0.479591836734694	1136.3224
49	0.489795918367347	1884.5344
50	0.5	2593.2304
51	0.510204081632653	1162.7144
52	0.520408163265306	3084.3624
53	0.530612244897959	1042.7664
54	0.540816326530612	924.6324
55	0.551020408163265	1427.3854
56	0.561224489795918	1927.5114
57	0.571428571428571	1510.8484
58	0.581632653061224	1636.7534
59	0.591836734693878	2774.8394
60	0.602040816326531	2973.4704
61	0.612244897959184	2014.6624
62	0.622448979591837	1075.6564
63	0.63265306122449	1173.5614
64	0.642857142857143	1160.3884
65	0.653061224489796	2325.7044
66	0.663265306122449	588.095399999999
67	0.673469387755102	651.5884
68	0.683673469387755	1317.9514
69	0.693877551020408	1198.9984
70	0.704081632653061	848.578399999999
71	0.714285714285714	1767.5704
72	0.724489795918367	475.144399999999
73	0.73469387755102	366.4454
74	0.744897959183674	430.666399999999
75	0.755102040816326	847.0574
76	0.76530612244898	693.895399999999
77	0.775510204081633	821.846399999999
78	0.785714285714286	372.814399999999
79	0.795918367346939	667.233399999999
80	0.806122448979592	416.9904
81	0.816326530612245	148.274399999999
82	0.826530612244898	686.065399999999
83	0.836734693877551	257.3024
84	0.846938775510204	319.855399999999
85	0.857142857142857	485.117399999999
86	0.86734693877551	0
87	0.877551020408163	1069.7344
88	0.887755102040816	631.447399999999
89	0.897959183673469	207.2774
90	0.908163265306122	286.961399999999
91	0.918367346938776	504.622399999999
92	0.928571428571429	314.0274
93	0.938775510204082	228.498399999999
94	0.948979591836735	724.9824
95	0.959183673469388	984.323399999999
96	0.969387755102041	755.7934
97	0.979591836734694	155.605399999999
98	0.989795918367347	79.2643999999991
99	1	172.345399999999
