# Supplementary material for: Analysis of SMAD1/5 target genes in a sea anemone reveals ZSWIM4-6 as a novel BMP signaling modulator
Source: eLife. 2024 Feb 7;13:e80803. doi: 10.7554/eLife.80803 (PMC10849676; doi:10.7554/eLife.80803)
Supplement: Figure 6—source data 1. [file elife-80803-fig6-data1.zip › mRNA_gfp_38hpf_ecto/quant_gfp_38hpf_series009_ecto.txt]

relative position	pSMAD intensity
1	0	2400.8198
2	0.00854700854700855	4871.1998
3	0.0170940170940171	1911.4458
4	0.0256410256410256	3734.7768
5	0.0341880341880342	2411.2178
6	0.0427350427350427	3954.3268
7	0.0512820512820513	6036.7538
8	0.0598290598290598	3872.1978
9	0.0683760683760684	2727.4678
10	0.0769230769230769	4883.5998
11	0.0854700854700855	3155.9498
12	0.094017094017094	2981.1818
13	0.102564102564103	3360.2978
14	0.111111111111111	6432.7248
15	0.11965811965812	1510.4378
16	0.128205128205128	9307.6958
17	0.136752136752137	2076.1588
18	0.145299145299145	1826.9128
19	0.153846153846154	2649.2628
20	0.162393162393162	2102.7528
21	0.170940170940171	3060.9848
22	0.179487179487179	3020.7768
23	0.188034188034188	2382.9048
24	0.196581196581197	2942.7508
25	0.205128205128205	1196.6498
26	0.213675213675214	1459.2468
27	0.222222222222222	1268.8918
28	0.230769230769231	1555.8358
29	0.239316239316239	1229.7598
30	0.247863247863248	753.0208
31	0.256410256410256	1076.9348
32	0.264957264957265	368.8478
33	0.273504273504274	1133.4938
34	0.282051282051282	979.018799999999
35	0.290598290598291	827.2668
36	0.299145299145299	1029.4698
37	0.307692307692308	1063.3688
38	0.316239316239316	646.1068
39	0.324786324786325	1335.8268
40	0.333333333333333	66.3247999999999
41	0.341880341880342	567.2038
42	0.35042735042735	490.768799999999
43	0.358974358974359	711.6948
44	0.367521367521368	429.7148
45	0.376068376068376	514.8428
46	0.384615384615385	624.6188
47	0.393162393162393	438.929799999999
48	0.401709401709402	581.7238
49	0.41025641025641	822.023799999999
50	0.418803418803419	786.8188
51	0.427350427350427	1319.9648
52	0.435897435897436	756.2328
53	0.444444444444444	771.7578
54	0.452991452991453	656.3328
55	0.461538461538462	659.322799999999
56	0.47008547008547	922.6668
57	0.478632478632479	0
58	0.487179487179487	668.3008
59	0.495726495726496	602.7708
60	0.504273504273504	1003.9228
61	0.512820512820513	675.4598
62	0.521367521367521	688.5298
63	0.52991452991453	809.130799999999
64	0.538461538461538	1463.3338
65	0.547008547008547	527.3338
66	0.555555555555556	646.130799999999
67	0.564102564102564	968.893799999999
68	0.572649572649573	906.7858
69	0.581196581196581	1298.3428
70	0.58974358974359	1263.4228
71	0.598290598290598	985.5828
72	0.606837606837607	1695.1388
73	0.615384615384615	1290.5578
74	0.623931623931624	1706.3138
75	0.632478632478632	1369.9078
76	0.641025641025641	892.8278
77	0.64957264957265	1302.0208
78	0.658119658119658	1015.8338
79	0.666666666666667	1175.2528
80	0.675213675213675	1019.7908
81	0.683760683760684	1231.1908
82	0.692307692307692	1620.9668
83	0.700854700854701	984.429799999999
84	0.709401709401709	599.8728
85	0.717948717948718	1031.2478
86	0.726495726495726	1014.0448
87	0.735042735042735	1255.6948
88	0.743589743589744	1402.4958
89	0.752136752136752	990.3608
90	0.760683760683761	538.9228
91	0.769230769230769	305.2178
92	0.777777777777778	239.907799999999
93	0.786324786324786	372.6018
94	0.794871794871795	879.3418
95	0.803418803418803	192.643799999999
96	0.811965811965812	69.7587999999996
97	0.82051282051282	196.1998
98	0.829059829059829	36.0717999999997
99	0.837606837606838	0
100	0.846153846153846	167.5558
101	0.854700854700855	0
102	0.863247863247863	0
103	0.871794871794872	395.4318
104	0.88034188034188	97.9087999999997
105	0.888888888888889	210.032799999999
106	0.897435897435897	0
107	0.905982905982906	0
108	0.914529914529915	0
109	0.923076923076923	3718.4058
110	0.931623931623932	0
111	0.94017094017094	0
112	0.948717948717949	600.7428
113	0.957264957264957	468.5178
114	0.965811965811966	178.2968
115	0.974358974358974	65.1817999999998
116	0.982905982905983	0
117	0.991452991452991	404.268799999999
118	1	512.3188
