# Supplementary material for: Analysis of SMAD1/5 target genes in a sea anemone reveals ZSWIM4-6 as a novel BMP signaling modulator
Source: eLife. 2024 Feb 7;13:e80803. doi: 10.7554/eLife.80803 (PMC10849676; doi:10.7554/eLife.80803)
Supplement: Figure 6—source data 1. [file elife-80803-fig6-data1.zip › mRNA_gfp_38hpf_ecto/quant_gfp_38hpf_series010_ecto.txt]

relative position	pSMAD intensity
1	0	9187.0032
2	0.00970873786407767	10723.8872
3	0.0194174757281553	8842.6962
4	0.029126213592233	9026.0032
5	0.0388349514563107	5839.1372
6	0.0485436893203883	11769.8452
7	0.058252427184466	8936.5822
8	0.0679611650485437	6122.8802
9	0.0776699029126214	7349.9452
10	0.087378640776699	8486.3062
11	0.0970873786407767	10341.5802
12	0.106796116504854	9207.8922
13	0.116504854368932	5074.4972
14	0.12621359223301	6734.8412
15	0.135922330097087	5673.0742
16	0.145631067961165	7416.0342
17	0.155339805825243	9694.0262
18	0.16504854368932	5656.6772
19	0.174757281553398	7146.3132
20	0.184466019417476	6048.8222
21	0.194174757281553	6882.4412
22	0.203883495145631	7221.8092
23	0.213592233009709	6726.2692
24	0.223300970873786	4251.1822
25	0.233009708737864	4311.6792
26	0.242718446601942	4120.8402
27	0.252427184466019	3544.0122
28	0.262135922330097	2923.2622
29	0.271844660194175	6637.3332
30	0.281553398058252	3480.6272
31	0.29126213592233	4423.9972
32	0.300970873786408	3074.0932
33	0.310679611650485	3089.4542
34	0.320388349514563	2106.3632
35	0.330097087378641	2398.0422
36	0.339805825242718	3356.5202
37	0.349514563106796	1943.9512
38	0.359223300970874	2436.6812
39	0.368932038834951	3269.7552
40	0.378640776699029	3670.7552
41	0.388349514563107	1862.9032
42	0.398058252427184	2257.7472
43	0.407766990291262	1208.7722
44	0.41747572815534	2320.4712
45	0.427184466019417	2397.5122
46	0.436893203883495	1244.7852
47	0.446601941747573	1383.5932
48	0.456310679611651	1541.7112
49	0.466019417475728	1877.0822
50	0.475728155339806	1670.1662
51	0.485436893203884	960.9852
52	0.495145631067961	927.1542
53	0.504854368932039	753.0162
54	0.514563106796116	1196.5462
55	0.524271844660194	396.3502
56	0.533980582524272	815.3692
57	0.543689320388349	0
58	0.553398058252427	770.4982
59	0.563106796116505	0
60	0.572815533980582	83.5191999999997
61	0.58252427184466	0
62	0.592233009708738	0
63	0.601941747572815	502.9972
64	0.611650485436893	250.0182
65	0.621359223300971	319.1652
66	0.631067961165049	501.4052
67	0.640776699029126	347.688200000001
68	0.650485436893204	148.1652
69	0.660194174757282	0
70	0.669902912621359	235.7622
71	0.679611650485437	371.005200000001
72	0.689320388349515	867.4462
73	0.699029126213592	170.4732
74	0.70873786407767	708.3122
75	0.718446601941748	0
76	0.728155339805825	0
77	0.737864077669903	241.8872
78	0.747572815533981	172.6192
79	0.757281553398058	152.9212
80	0.766990291262136	0
81	0.776699029126214	0
82	0.786407766990291	141.6062
83	0.796116504854369	301.0662
84	0.805825242718447	0
85	0.815533980582524	0
86	0.825242718446602	0
87	0.83495145631068	0
88	0.844660194174757	83.0832
89	0.854368932038835	0
90	0.864077669902913	477.1152
91	0.87378640776699	0
92	0.883495145631068	0
93	0.893203883495146	0
94	0.902912621359223	0
95	0.912621359223301	1158.5662
96	0.922330097087379	489.5862
97	0.932038834951456	1.98319999999967
98	0.941747572815534	81.3842000000004
99	0.951456310679612	115.7422
100	0.961165048543689	0
101	0.970873786407767	187.8842
102	0.980582524271845	0
103	0.990291262135922	2.90419999999995
104	1	60.4242000000004
