# Supplementary material for: Analysis of SMAD1/5 target genes in a sea anemone reveals ZSWIM4-6 as a novel BMP signaling modulator
Source: eLife. 2024 Feb 7;13:e80803. doi: 10.7554/eLife.80803 (PMC10849676; doi:10.7554/eLife.80803)
Supplement: Figure 6—source data 1. [file elife-80803-fig6-data1.zip › mRNA_gfp_38hpf_ecto/quant_gfp_38hpf_series011_ecto.txt]

relative position	pSMAD intensity
1	0	6948.3722
2	0.01	5340.4042
3	0.02	3124.8752
4	0.03	2907.6762
5	0.04	3600.2602
6	0.05	3062.5882
7	0.06	3640.0612
8	0.07	6666.5152
9	0.08	2823.3022
10	0.09	3004.5072
11	0.1	6158.6752
12	0.11	3307.1272
13	0.12	4437.5782
14	0.13	5896.3652
15	0.14	3118.8672
16	0.15	3146.7312
17	0.16	1364.9042
18	0.17	4803.1142
19	0.18	3167.6842
20	0.19	1694.3112
21	0.2	2133.3522
22	0.21	3039.6222
23	0.22	2992.6382
24	0.23	2613.1062
25	0.24	2411.4002
26	0.25	2598.2492
27	0.26	2777.2632
28	0.27	1609.7312
29	0.28	1936.0172
30	0.29	1562.7672
31	0.3	1397.8762
32	0.31	1272.8452
33	0.32	2161.7042
34	0.33	2355.8382
35	0.34	2047.7442
36	0.35	1257.3902
37	0.36	1717.9722
38	0.37	1964.4372
39	0.38	1572.3232
40	0.39	1227.3382
41	0.4	1768.7642
42	0.41	1336.5572
43	0.42	1137.5882
44	0.43	2093.2492
45	0.44	1868.5472
46	0.45	1934.6262
47	0.46	3375.2382
48	0.47	2166.6972
49	0.48	1375.7502
50	0.49	1878.7352
51	0.5	1612.2582
52	0.51	1618.0372
53	0.52	1033.7232
54	0.53	1806.7572
55	0.54	1822.8242
56	0.55	1632.5072
57	0.56	1504.6422
58	0.57	1584.4152
59	0.58	1906.2572
60	0.59	2803.9752
61	0.6	1386.8382
62	0.61	1603.4192
63	0.62	2971.4212
64	0.63	1513.7682
65	0.64	2262.2132
66	0.65	2555.3532
67	0.66	2357.4632
68	0.67	1114.2722
69	0.68	1657.3282
70	0.69	3386.4272
71	0.7	1327.4632
72	0.71	1909.6092
73	0.72	2499.0102
74	0.73	1833.0502
75	0.74	1459.8162
76	0.75	1638.9412
77	0.76	1502.1922
78	0.77	1568.3992
79	0.78	1716.4412
80	0.79	1860.1112
81	0.8	966.1712
82	0.81	1855.1592
83	0.82	1671.4532
84	0.83	857.8022
85	0.84	1528.9812
86	0.85	1657.4122
87	0.86	1452.8012
88	0.87	2135.8972
89	0.88	1204.5412
90	0.89	1423.2402
91	0.9	1334.7722
92	0.91	981.3472
93	0.92	1068.3882
94	0.93	1344.1002
95	0.94	1374.5432
96	0.95	1415.8442
97	0.96	1804.5502
98	0.97	864.206200000001
99	0.98	1221.6242
100	0.99	1523.1192
101	1	1687.9722
