# Supplementary material for: Analysis of SMAD1/5 target genes in a sea anemone reveals ZSWIM4-6 as a novel BMP signaling modulator
Source: eLife. 2024 Feb 7;13:e80803. doi: 10.7554/eLife.80803 (PMC10849676; doi:10.7554/eLife.80803)
Supplement: Figure 6—source data 1. [file elife-80803-fig6-data1.zip › mRNA_gfp_38hpf_ecto/quant_gfp_38hpf_series012_ecto.txt]

relative position	pSMAD intensity
1	0	3852.2178
2	0.0099009900990099	4738.4878
3	0.0198019801980198	4270.9688
4	0.0297029702970297	2955.5788
5	0.0396039603960396	2245.2088
6	0.0495049504950495	4582.5208
7	0.0594059405940594	4315.5298
8	0.0693069306930693	3902.9388
9	0.0792079207920792	2544.9968
10	0.0891089108910891	3483.8778
11	0.099009900990099	3920.1368
12	0.108910891089109	4235.9968
13	0.118811881188119	3519.4038
14	0.128712871287129	4366.7798
15	0.138613861386139	4197.6018
16	0.148514851485149	2095.4138
17	0.158415841584158	2588.3428
18	0.168316831683168	2109.8998
19	0.178217821782178	2024.8518
20	0.188118811881188	3386.0958
21	0.198019801980198	1076.9938
22	0.207920792079208	1292.6848
23	0.217821782178218	4170.1398
24	0.227722772277228	481.2258
25	0.237623762376238	2063.7988
26	0.247524752475248	2231.2178
27	0.257425742574257	2172.3428
28	0.267326732673267	2990.0388
29	0.277227722772277	1668.5098
30	0.287128712871287	2524.6298
31	0.297029702970297	1460.3858
32	0.306930693069307	2451.7738
33	0.316831683168317	2966.0098
34	0.326732673267327	1612.2798
35	0.336633663366337	1869.2668
36	0.346534653465347	2080.4318
37	0.356435643564356	1617.1788
38	0.366336633663366	2205.7668
39	0.376237623762376	2068.1578
40	0.386138613861386	2377.4348
41	0.396039603960396	1707.4208
42	0.405940594059406	2214.9588
43	0.415841584158416	1284.8888
44	0.425742574257426	1435.8518
45	0.435643564356436	1998.6408
46	0.445544554455446	2205.8228
47	0.455445544554455	2268.6408
48	0.465346534653465	1700.8058
49	0.475247524752475	3075.2228
50	0.485148514851485	2813.9528
51	0.495049504950495	1921.0008
52	0.504950495049505	3363.1368
53	0.514851485148515	1398.4758
54	0.524752475247525	1737.1818
55	0.534653465346535	1841.4208
56	0.544554455445545	2488.8518
57	0.554455445544555	1807.0758
58	0.564356435643564	1024.4608
59	0.574257425742574	1100.7158
60	0.584158415841584	963.6838
61	0.594059405940594	1237.9298
62	0.603960396039604	1446.8438
63	0.613861386138614	1822.1198
64	0.623762376237624	1221.0898
65	0.633663366336634	1746.3518
66	0.643564356435644	2356.9558
67	0.653465346534653	1650.7958
68	0.663366336633663	1474.3518
69	0.673267326732673	1126.6368
70	0.683168316831683	1375.7798
71	0.693069306930693	1197.3848
72	0.702970297029703	1756.3258
73	0.712871287128713	1130.1268
74	0.722772277227723	1193.3518
75	0.732673267326733	1457.3398
76	0.742574257425743	1592.5898
77	0.752475247524752	1147.0998
78	0.762376237623762	1088.3458
79	0.772277227722772	1061.0898
80	0.782178217821782	208.1638
81	0.792079207920792	825.545799999999
82	0.801980198019802	831.8368
83	0.811881188118812	975.5778
84	0.821782178217822	595.7668
85	0.831683168316832	429.9368
86	0.841584158415842	421.3308
87	0.851485148514851	716.8778
88	0.861386138613861	361.3398
89	0.871287128712871	509.5758
90	0.881188118811881	401.4488
91	0.891089108910891	660.6368
92	0.900990099009901	691.451799999999
93	0.910891089108911	574.014799999999
94	0.920792079207921	422.3258
95	0.930693069306931	597.2278
96	0.940594059405941	322.8038
97	0.95049504950495	783.0008
98	0.96039603960396	671.2228
99	0.97029702970297	557.2588
100	0.98019801980198	504.6898
101	0.99009900990099	1011.4758
102	1	787.8738
