# Supplementary material for: Analysis of SMAD1/5 target genes in a sea anemone reveals ZSWIM4-6 as a novel BMP signaling modulator
Source: eLife. 2024 Feb 7;13:e80803. doi: 10.7554/eLife.80803 (PMC10849676; doi:10.7554/eLife.80803)
Supplement: Figure 6—source data 1. [file elife-80803-fig6-data1.zip › mRNA_gfp_38hpf_ecto/quant_gfp_38hpf_series013_ecto.txt]

relative position	pSMAD intensity
1	0	7123.732
2	0.0103092783505155	4469.527
3	0.0206185567010309	5167.968
4	0.0309278350515464	8283.995
5	0.0412371134020619	6824.658
6	0.0515463917525773	6950.464
7	0.0618556701030928	6336.322
8	0.0721649484536082	6394.714
9	0.0824742268041237	2938.931
10	0.0927835051546392	5725.58
11	0.103092783505155	7660.528
12	0.11340206185567	6492.362
13	0.123711340206186	4672.71
14	0.134020618556701	7899.588
15	0.144329896907216	4733.382
16	0.154639175257732	5818.172
17	0.164948453608247	4471.5
18	0.175257731958763	6156.476
19	0.185567010309278	9741.49
20	0.195876288659794	8370.68
21	0.206185567010309	6463.018
22	0.216494845360825	7961.122
23	0.22680412371134	8905.325
24	0.237113402061856	6387.475
25	0.247422680412371	4719.336
26	0.257731958762887	4242.563
27	0.268041237113402	4210.586
28	0.278350515463918	3920.125
29	0.288659793814433	6480.607
30	0.298969072164948	2596.991
31	0.309278350515464	4032.626
32	0.319587628865979	5733.798
33	0.329896907216495	2378.902
34	0.34020618556701	4781.935
35	0.350515463917526	5222.864
36	0.360824742268041	4126.491
37	0.371134020618557	5595.92
38	0.381443298969072	5233.438
39	0.391752577319588	3836.242
40	0.402061855670103	2608.726
41	0.412371134020619	3610.268
42	0.422680412371134	2742.616
43	0.43298969072165	1837.546
44	0.443298969072165	2642.098
45	0.45360824742268	5260.099
46	0.463917525773196	1422.731
47	0.474226804123711	3488.448
48	0.484536082474227	2188.194
49	0.494845360824742	2383.851
50	0.505154639175258	2857.012
51	0.515463917525773	3438.496
52	0.525773195876289	4325.799
53	0.536082474226804	3919.569
54	0.54639175257732	4630.049
55	0.556701030927835	4127.948
56	0.56701030927835	1534.986
57	0.577319587628866	3358.788
58	0.587628865979381	2154.43
59	0.597938144329897	1337.614
60	0.608247422680412	2404.806
61	0.618556701030928	4999.348
62	0.628865979381443	3419.676
63	0.639175257731959	3028.601
64	0.649484536082474	2208.944
65	0.65979381443299	1755.688
66	0.670103092783505	3492.038
67	0.680412371134021	2354.653
68	0.690721649484536	2110.062
69	0.701030927835051	1299.376
70	0.711340206185567	1143.232
71	0.721649484536082	1299.746
72	0.731958762886598	1688.566
73	0.742268041237113	1809.723
74	0.752577319587629	1160.726
75	0.762886597938144	855.746
76	0.77319587628866	810.306
77	0.783505154639175	1315.685
78	0.793814432989691	808.756
79	0.804123711340206	1638.105
80	0.814432989690722	1179.155
81	0.824742268041237	626.67
82	0.835051546391753	449.471
83	0.845360824742268	240.366
84	0.855670103092783	305.956
85	0.865979381443299	806.603
86	0.876288659793814	0
87	0.88659793814433	563.58
88	0.896907216494845	534.452
89	0.907216494845361	448.882
90	0.917525773195876	970.961
91	0.927835051546392	633.848
92	0.938144329896907	690.728
93	0.948453608247423	758.573
94	0.958762886597938	1262.751
95	0.969072164948454	1218.663
96	0.979381443298969	1213.672
97	0.989690721649485	1288.299
98	1	998.541
