# Supplementary material for: Analysis of SMAD1/5 target genes in a sea anemone reveals ZSWIM4-6 as a novel BMP signaling modulator
Source: eLife. 2024 Feb 7;13:e80803. doi: 10.7554/eLife.80803 (PMC10849676; doi:10.7554/eLife.80803)
Supplement: Figure 6—source data 1. [file elife-80803-fig6-data1.zip › mRNA_gfp_38hpf_ecto/quant_gfp_38hpf_series014_ecto.txt]

relative position	pSMAD intensity
1	0	3627.2752
2	0.00909090909090909	2223.2952
3	0.0181818181818182	3501.5182
4	0.0272727272727273	3522.5092
5	0.0363636363636364	3260.2832
6	0.0454545454545455	5242.7072
7	0.0545454545454545	2771.8822
8	0.0636363636363636	4418.3082
9	0.0727272727272727	5236.9052
10	0.0818181818181818	2307.7832
11	0.0909090909090909	3211.4122
12	0.1	3853.8562
13	0.109090909090909	3367.7832
14	0.118181818181818	4255.0542
15	0.127272727272727	3142.1592
16	0.136363636363636	2923.6592
17	0.145454545454545	1872.5072
18	0.154545454545455	4299.4522
19	0.163636363636364	1354.3012
20	0.172727272727273	1417.6772
21	0.181818181818182	2080.4982
22	0.190909090909091	1938.2122
23	0.2	1765.3022
24	0.209090909090909	1363.3822
25	0.218181818181818	1874.5232
26	0.227272727272727	1294.3182
27	0.236363636363636	1142.2212
28	0.245454545454545	1728.3172
29	0.254545454545455	2386.2872
30	0.263636363636364	2203.6142
31	0.272727272727273	1230.8462
32	0.281818181818182	2293.1272
33	0.290909090909091	1427.4172
34	0.3	1890.9712
35	0.309090909090909	1943.7922
36	0.318181818181818	1466.2932
37	0.327272727272727	2804.6322
38	0.336363636363636	2034.3672
39	0.345454545454545	1761.7752
40	0.354545454545455	1779.2422
41	0.363636363636364	2656.8532
42	0.372727272727273	2028.3012
43	0.381818181818182	1259.8252
44	0.390909090909091	1610.2332
45	0.4	2199.6332
46	0.409090909090909	2171.5282
47	0.418181818181818	1165.1142
48	0.427272727272727	1068.0712
49	0.436363636363636	1614.7852
50	0.445454545454545	2031.0782
51	0.454545454545455	1491.5612
52	0.463636363636364	2436.2342
53	0.472727272727273	856.5782
54	0.481818181818182	844.0802
55	0.490909090909091	1742.3882
56	0.5	1021.2922
57	0.509090909090909	856.8982
58	0.518181818181818	1422.9662
59	0.527272727272727	1256.6762
60	0.536363636363636	1991.5412
61	0.545454545454545	2508.7422
62	0.554545454545455	1398.5332
63	0.563636363636364	1968.6592
64	0.572727272727273	1823.9212
65	0.581818181818182	1367.9782
66	0.590909090909091	1655.0592
67	0.6	1581.2522
68	0.609090909090909	1196.8382
69	0.618181818181818	1327.2402
70	0.627272727272727	1665.7692
71	0.636363636363636	1667.0742
72	0.645454545454546	1080.1852
73	0.654545454545455	1811.9322
74	0.663636363636364	1819.7142
75	0.672727272727273	1892.5332
76	0.681818181818182	1312.0682
77	0.690909090909091	3030.8552
78	0.7	1788.0052
79	0.709090909090909	1518.9162
80	0.718181818181818	1345.8172
81	0.727272727272727	2183.0602
82	0.736363636363636	2276.6672
83	0.745454545454545	1503.0022
84	0.754545454545455	1737.6232
85	0.763636363636364	1437.5232
86	0.772727272727273	1377.5602
87	0.781818181818182	1516.9092
88	0.790909090909091	1795.7732
89	0.8	1115.1672
90	0.809090909090909	1359.9562
91	0.818181818181818	1902.0332
92	0.827272727272727	1621.4512
93	0.836363636363636	1523.7082
94	0.845454545454545	1105.5692
95	0.854545454545454	1075.8532
96	0.863636363636364	1179.7462
97	0.872727272727273	1240.4342
98	0.881818181818182	1262.8242
99	0.890909090909091	2241.7062
100	0.9	1577.2282
101	0.909090909090909	1765.4622
102	0.918181818181818	1620.2922
103	0.927272727272727	2118.7832
104	0.936363636363636	1539.4442
105	0.945454545454545	1746.7362
106	0.954545454545455	1141.5022
107	0.963636363636364	1451.5072
108	0.972727272727273	1834.3752
109	0.981818181818182	1483.7582
110	0.990909090909091	1450.5652
111	1	1863.5022
