# Supplementary material for: Analysis of SMAD1/5 target genes in a sea anemone reveals ZSWIM4-6 as a novel BMP signaling modulator
Source: eLife. 2024 Feb 7;13:e80803. doi: 10.7554/eLife.80803 (PMC10849676; doi:10.7554/eLife.80803)
Supplement: Figure 6—source data 1. [file elife-80803-fig6-data1.zip › mRNA_gfp_38hpf_ecto/quant_gfp_38hpf_series015_ecto.txt]

relative position	pSMAD intensity
1	0	3103.6666
2	0.0103092783505155	4253.2426
3	0.0206185567010309	3555.1206
4	0.0309278350515464	5326.8986
5	0.0412371134020619	1887.9626
6	0.0515463917525773	3232.7386
7	0.0618556701030928	4805.2256
8	0.0721649484536082	4648.1376
9	0.0824742268041237	3607.6696
10	0.0927835051546392	9044.4196
11	0.103092783505155	3023.3526
12	0.11340206185567	1823.8616
13	0.123711340206186	3665.6376
14	0.134020618556701	3086.4666
15	0.144329896907216	4223.3726
16	0.154639175257732	2361.7516
17	0.164948453608247	4407.4056
18	0.175257731958763	3576.8436
19	0.185567010309278	3141.4156
20	0.195876288659794	3517.9006
21	0.206185567010309	2953.4346
22	0.216494845360825	3175.3436
23	0.22680412371134	3408.0686
24	0.237113402061856	3969.4956
25	0.247422680412371	3445.1046
26	0.257731958762887	6282.1376
27	0.268041237113402	5606.2806
28	0.278350515463918	3788.5236
29	0.288659793814433	3487.4956
30	0.298969072164948	5135.0966
31	0.309278350515464	4852.0756
32	0.319587628865979	4101.9136
33	0.329896907216495	4101.7946
34	0.34020618556701	5712.9506
35	0.350515463917526	5404.7806
36	0.360824742268041	5937.3876
37	0.371134020618557	1639.2946
38	0.381443298969072	2372.1176
39	0.391752577319588	2837.6496
40	0.402061855670103	2825.4686
41	0.412371134020619	2673.1826
42	0.422680412371134	3430.6346
43	0.43298969072165	1456.2346
44	0.443298969072165	3324.3336
45	0.45360824742268	3144.9656
46	0.463917525773196	2749.0756
47	0.474226804123711	2291.5526
48	0.484536082474227	2496.6696
49	0.494845360824742	2236.9356
50	0.505154639175258	2013.4956
51	0.515463917525773	3234.9596
52	0.525773195876289	3949.6906
53	0.536082474226804	2439.7056
54	0.54639175257732	3277.9926
55	0.556701030927835	3330.1006
56	0.56701030927835	3089.2426
57	0.577319587628866	2109.1276
58	0.587628865979381	2797.8256
59	0.597938144329897	2789.0976
60	0.608247422680412	3020.6376
61	0.618556701030928	2227.3046
62	0.628865979381443	4235.1826
63	0.639175257731959	2636.1906
64	0.649484536082474	4204.5486
65	0.65979381443299	2734.5866
66	0.670103092783505	2047.5606
67	0.680412371134021	2300.2636
68	0.690721649484536	1373.6916
69	0.701030927835051	2137.3966
70	0.711340206185567	1427.4596
71	0.721649484536082	1372.3356
72	0.731958762886598	1805.7386
73	0.742268041237113	1754.7186
74	0.752577319587629	2365.5756
75	0.762886597938144	1614.3846
76	0.77319587628866	2039.1506
77	0.783505154639175	2061.3006
78	0.793814432989691	2005.2816
79	0.804123711340206	1582.1906
80	0.814432989690722	1591.3856
81	0.824742268041237	647.7976
82	0.835051546391753	1293.5616
83	0.845360824742268	1189.7546
84	0.855670103092783	1291.5576
85	0.865979381443299	1407.2636
86	0.876288659793814	1306.9586
87	0.88659793814433	1110.3036
88	0.896907216494845	1021.4476
89	0.907216494845361	1559.1736
90	0.917525773195876	1527.6586
91	0.927835051546392	1103.2616
92	0.938144329896907	1207.8966
93	0.948453608247423	1617.0386
94	0.958762886597938	1489.0256
95	0.969072164948454	1310.4436
96	0.979381443298969	1767.4666
97	0.989690721649485	1355.5176
98	1	1129.3936
