# Supplementary material for: Analysis of SMAD1/5 target genes in a sea anemone reveals ZSWIM4-6 as a novel BMP signaling modulator
Source: eLife. 2024 Feb 7;13:e80803. doi: 10.7554/eLife.80803 (PMC10849676; doi:10.7554/eLife.80803)
Supplement: Figure 6—source data 1. [file elife-80803-fig6-data1.zip › mRNA_gfp_38hpf_ecto/quant_gfp_38hpf_series016_ecto.txt]

relative position	pSMAD intensity
1	0	6518.7668
2	0.00884955752212389	955.3048
3	0.0176991150442478	3510.5168
4	0.0265486725663717	5132.3778
5	0.0353982300884956	4213.3338
6	0.0442477876106195	3525.6058
7	0.0530973451327434	3782.3788
8	0.0619469026548673	2469.0258
9	0.0707964601769911	2827.7488
10	0.079646017699115	4355.7518
11	0.0884955752212389	4070.2928
12	0.0973451327433628	3114.5678
13	0.106194690265487	5025.4148
14	0.115044247787611	2307.9988
15	0.123893805309735	2898.4808
16	0.132743362831858	3906.2118
17	0.141592920353982	3286.0428
18	0.150442477876106	3306.8918
19	0.15929203539823	2416.5228
20	0.168141592920354	1062.5538
21	0.176991150442478	3182.8938
22	0.185840707964602	3527.8738
23	0.194690265486726	2167.6158
24	0.20353982300885	1704.9218
25	0.212389380530973	1726.7928
26	0.221238938053097	2154.2408
27	0.230088495575221	2103.9908
28	0.238938053097345	1952.2808
29	0.247787610619469	1899.5118
30	0.256637168141593	1431.8188
31	0.265486725663717	1913.7808
32	0.274336283185841	2797.2898
33	0.283185840707965	1640.7398
34	0.292035398230089	788.2518
35	0.300884955752212	1587.4538
36	0.309734513274336	1057.4808
37	0.31858407079646	1724.1058
38	0.327433628318584	966.5198
39	0.336283185840708	251.0188
40	0.345132743362832	866.3048
41	0.353982300884956	815.267800000001
42	0.36283185840708	778.3268
43	0.371681415929204	1167.8118
44	0.380530973451327	1884.3108
45	0.389380530973451	1777.9878
46	0.398230088495575	1663.9538
47	0.407079646017699	1036.2038
48	0.415929203539823	1217.5198
49	0.424778761061947	1503.2778
50	0.433628318584071	1769.6358
51	0.442477876106195	1241.2238
52	0.451327433628319	1601.6148
53	0.460176991150442	1707.0588
54	0.469026548672566	1419.3458
55	0.47787610619469	1114.5838
56	0.486725663716814	1983.2308
57	0.495575221238938	1093.0678
58	0.504424778761062	1162.4498
59	0.513274336283186	1289.1688
60	0.52212389380531	1219.5518
61	0.530973451327434	1245.6028
62	0.539823008849557	1332.7308
63	0.548672566371681	1380.2688
64	0.557522123893805	892.5168
65	0.566371681415929	1749.1058
66	0.575221238938053	1732.3288
67	0.584070796460177	882.0428
68	0.592920353982301	1115.0558
69	0.601769911504425	894.2568
70	0.610619469026549	646.7808
71	0.619469026548673	712.1538
72	0.628318584070796	359.678800000001
73	0.63716814159292	1150.5348
74	0.646017699115044	752.9398
75	0.654867256637168	1181.0898
76	0.663716814159292	573.642800000001
77	0.672566371681416	183.303800000001
78	0.68141592920354	260.3108
79	0.690265486725664	559.8588
80	0.699115044247788	417.0428
81	0.707964601769911	487.473800000001
82	0.716814159292035	670.8138
83	0.725663716814159	375.4188
84	0.734513274336283	350.6718
85	0.743362831858407	530.0768
86	0.752212389380531	609.9258
87	0.761061946902655	658.6998
88	0.769911504424779	512.4368
89	0.778761061946903	436.5078
90	0.787610619469027	617.406800000001
91	0.79646017699115	289.2808
92	0.805309734513274	758.5608
93	0.814159292035398	723.6358
94	0.823008849557522	448.8138
95	0.831858407079646	590.892800000001
96	0.84070796460177	476.522800000001
97	0.849557522123894	462.5278
98	0.858407079646018	408.2108
99	0.867256637168142	347.6138
100	0.876106194690266	662.0348
101	0.884955752212389	276.4358
102	0.893805309734513	548.8408
103	0.902654867256637	930.6628
104	0.911504424778761	579.1328
105	0.920353982300885	567.1508
106	0.929203539823009	627.352800000001
107	0.938053097345133	1026.0258
108	0.946902654867257	655.7088
109	0.955752212389381	1050.1868
110	0.964601769911504	837.9078
111	0.973451327433628	743.2378
112	0.982300884955752	1047.2238
113	0.991150442477876	209.5428
114	1	1255.3118
