# Supplementary material for: Analysis of SMAD1/5 target genes in a sea anemone reveals ZSWIM4-6 as a novel BMP signaling modulator
Source: eLife. 2024 Feb 7;13:e80803. doi: 10.7554/eLife.80803 (PMC10849676; doi:10.7554/eLife.80803)
Supplement: Figure 6—source data 1. [file elife-80803-fig6-data1.zip › mRNA_gfp_38hpf_ecto/quant_gfp_38hpf_series020_ecto.txt]

relative position	pSMAD intensity
1	0	3335.4626
2	0.00892857142857143	3259.5016
3	0.0178571428571429	3698.0486
4	0.0267857142857143	5863.6506
5	0.0357142857142857	2970.0336
6	0.0446428571428571	4741.1276
7	0.0535714285714286	2979.3186
8	0.0625	2280.7106
9	0.0714285714285714	2851.2696
10	0.0803571428571429	5810.0136
11	0.0892857142857143	3323.2316
12	0.0982142857142857	7896.9506
13	0.107142857142857	5116.4346
14	0.116071428571429	3990.5136
15	0.125	3895.5756
16	0.133928571428571	2536.8176
17	0.142857142857143	4737.5016
18	0.151785714285714	3138.2556
19	0.160714285714286	3414.4386
20	0.169642857142857	3661.9606
21	0.178571428571429	5861.4056
22	0.1875	4527.1976
23	0.196428571428571	3281.3396
24	0.205357142857143	2464.5966
25	0.214285714285714	5592.2516
26	0.223214285714286	2264.2106
27	0.232142857142857	3571.6456
28	0.241071428571429	3725.6166
29	0.25	3277.0936
30	0.258928571428571	3381.9416
31	0.267857142857143	2216.2636
32	0.276785714285714	1958.2836
33	0.285714285714286	1732.5396
34	0.294642857142857	3767.5846
35	0.303571428571429	3678.0636
36	0.3125	5847.7636
37	0.321428571428571	2772.2806
38	0.330357142857143	3599.6686
39	0.339285714285714	3482.4956
40	0.348214285714286	1522.8516
41	0.357142857142857	3317.1496
42	0.366071428571429	2521.1456
43	0.375	1017.0236
44	0.383928571428571	1433.6486
45	0.392857142857143	1687.9446
46	0.401785714285714	1798.9216
47	0.410714285714286	2693.8876
48	0.419642857142857	1775.7476
49	0.428571428571429	2005.7506
50	0.4375	1607.9436
51	0.446428571428571	1764.8526
52	0.455357142857143	2361.9686
53	0.464285714285714	1603.9406
54	0.473214285714286	1269.2426
55	0.482142857142857	1337.0116
56	0.491071428571429	930.1096
57	0.5	1393.2426
58	0.508928571428571	1781.6656
59	0.517857142857143	1328.8766
60	0.526785714285714	1131.2246
61	0.535714285714286	1612.7356
62	0.544642857142857	1438.9336
63	0.553571428571429	1510.7776
64	0.5625	1431.5686
65	0.571428571428571	1623.1026
66	0.580357142857143	1425.1496
67	0.589285714285714	2121.7656
68	0.598214285714286	1330.5856
69	0.607142857142857	1214.4956
70	0.616071428571429	1492.2916
71	0.625	1417.4776
72	0.633928571428571	1380.7826
73	0.642857142857143	2704.0546
74	0.651785714285714	1041.3996
75	0.660714285714286	1598.8706
76	0.669642857142857	1097.2516
77	0.678571428571429	716.8726
78	0.6875	698.5096
79	0.696428571428571	755.7366
80	0.705357142857143	629.8356
81	0.714285714285714	575.9666
82	0.723214285714286	635.3996
83	0.732142857142857	835.2276
84	0.741071428571429	655.7366
85	0.75	289.0046
86	0.758928571428571	384.7516
87	0.767857142857143	427.9356
88	0.776785714285714	148.1036
89	0.785714285714286	0
90	0.794642857142857	0
91	0.803571428571429	620.684600000001
92	0.8125	281.8436
93	0.821428571428571	92.0696000000003
94	0.830357142857143	193.8516
95	0.839285714285714	377.4216
96	0.848214285714286	210.9926
97	0.857142857142857	278.1586
98	0.866071428571429	381.4346
99	0.875	0
100	0.883928571428571	253.2396
101	0.892857142857143	508.3526
102	0.901785714285714	768.0046
103	0.910714285714286	608.8866
104	0.919642857142857	537.5936
105	0.928571428571429	204.0756
106	0.9375	637.9136
107	0.946428571428571	776.9456
108	0.955357142857143	465.8576
109	0.964285714285714	554.5406
110	0.973214285714286	744.9906
111	0.982142857142857	431.6356
112	0.991071428571429	642.8626
113	1	825.3436
