# Supplementary material for: Analysis of SMAD1/5 target genes in a sea anemone reveals ZSWIM4-6 as a novel BMP signaling modulator
Source: eLife. 2024 Feb 7;13:e80803. doi: 10.7554/eLife.80803 (PMC10849676; doi:10.7554/eLife.80803)
Supplement: Figure 6—source data 1. [file elife-80803-fig6-data1.zip › mRNA_gfp_38hpf_ecto/quant_gfp_38hpf_series021_ecto.txt]

relative position	pSMAD intensity
1	0	4574.8552
2	0.00925925925925926	4462.5252
3	0.0185185185185185	1661.1042
4	0.0277777777777778	1762.5602
5	0.037037037037037	3517.2122
6	0.0462962962962963	2781.1652
7	0.0555555555555556	2383.6652
8	0.0648148148148148	2648.7732
9	0.0740740740740741	3059.3932
10	0.0833333333333333	3591.5242
11	0.0925925925925926	4502.8402
12	0.101851851851852	2011.6142
13	0.111111111111111	1520.6942
14	0.12037037037037	2881.1302
15	0.12962962962963	4983.3362
16	0.138888888888889	2714.5982
17	0.148148148148148	2453.5772
18	0.157407407407407	2015.0342
19	0.166666666666667	2599.2802
20	0.175925925925926	1950.9062
21	0.185185185185185	2949.0532
22	0.194444444444444	2456.9012
23	0.203703703703704	2856.1642
24	0.212962962962963	1710.7022
25	0.222222222222222	2812.0342
26	0.231481481481481	1802.8952
27	0.240740740740741	1687.4232
28	0.25	3487.1772
29	0.259259259259259	1607.6772
30	0.268518518518519	4214.8862
31	0.277777777777778	2475.6752
32	0.287037037037037	2201.8932
33	0.296296296296296	2616.7272
34	0.305555555555556	1538.6892
35	0.314814814814815	1727.9892
36	0.324074074074074	2128.6472
37	0.333333333333333	1573.2162
38	0.342592592592593	2830.3852
39	0.351851851851852	2995.4892
40	0.361111111111111	2557.4192
41	0.37037037037037	1877.6282
42	0.37962962962963	1513.2662
43	0.388888888888889	2215.4652
44	0.398148148148148	2608.4012
45	0.407407407407407	2130.7572
46	0.416666666666667	2026.2702
47	0.425925925925926	2550.7452
48	0.435185185185185	1891.9272
49	0.444444444444444	3493.2052
50	0.453703703703704	2637.9192
51	0.462962962962963	4079.6622
52	0.472222222222222	2931.5912
53	0.481481481481481	1707.4622
54	0.490740740740741	1745.3362
55	0.5	1706.8352
56	0.509259259259259	1982.9742
57	0.518518518518518	1554.2032
58	0.527777777777778	1426.3242
59	0.537037037037037	1301.9002
60	0.546296296296296	4198.6322
61	0.555555555555556	3491.9012
62	0.564814814814815	2685.5312
63	0.574074074074074	2412.3172
64	0.583333333333333	1511.1922
65	0.592592592592593	1293.2462
66	0.601851851851852	435.9152
67	0.611111111111111	1309.2172
68	0.62037037037037	1138.0872
69	0.62962962962963	1033.2232
70	0.638888888888889	1468.8372
71	0.648148148148148	1271.4352
72	0.657407407407407	857.3512
73	0.666666666666667	724.3192
74	0.675925925925926	721.4232
75	0.685185185185185	1058.6972
76	0.694444444444444	687.2272
77	0.703703703703704	452.5552
78	0.712962962962963	588.5502
79	0.722222222222222	439.8002
80	0.731481481481482	579.5602
81	0.740740740740741	458.5482
82	0.75	675.6052
83	0.759259259259259	549.4002
84	0.768518518518518	194.6592
85	0.777777777777778	182.4142
86	0.787037037037037	484.3922
87	0.796296296296296	524.5072
88	0.805555555555556	593.0392
89	0.814814814814815	429.0162
90	0.824074074074074	1096.7572
91	0.833333333333333	671.2932
92	0.842592592592593	965.8932
93	0.851851851851852	851.8192
94	0.861111111111111	793.3572
95	0.87037037037037	996.1722
96	0.87962962962963	538.6582
97	0.888888888888889	486.7982
98	0.898148148148148	0
99	0.907407407407407	337.4692
100	0.916666666666667	927.7542
101	0.925925925925926	1347.2662
102	0.935185185185185	435.5052
103	0.944444444444444	558.8932
104	0.953703703703704	1278.4012
105	0.962962962962963	772.9422
106	0.972222222222222	456.5992
107	0.981481481481482	765.4152
108	0.990740740740741	652.1072
109	1	903.4162
