# Supplementary material for: Analysis of SMAD1/5 target genes in a sea anemone reveals ZSWIM4-6 as a novel BMP signaling modulator
Source: eLife. 2024 Feb 7;13:e80803. doi: 10.7554/eLife.80803 (PMC10849676; doi:10.7554/eLife.80803)
Supplement: Figure 6—source data 1. [file elife-80803-fig6-data1.zip › mRNA_gfp_38hpf_ecto/quant_gfp_38hpf_series022_ecto.txt]

relative position	pSMAD intensity
1	0	5738.0424
2	0.00961538461538462	5639.4654
3	0.0192307692307692	4423.0494
4	0.0288461538461538	1367.2474
5	0.0384615384615385	3294.7884
6	0.0480769230769231	2229.3054
7	0.0576923076923077	4695.1924
8	0.0673076923076923	4464.6174
9	0.0769230769230769	2801.1164
10	0.0865384615384615	3791.5414
11	0.0961538461538462	5200.8884
12	0.105769230769231	3626.5454
13	0.115384615384615	4393.6514
14	0.125	5953.0044
15	0.134615384615385	5718.2434
16	0.144230769230769	3423.0014
17	0.153846153846154	3954.6064
18	0.163461538461538	3782.3204
19	0.173076923076923	4930.2324
20	0.182692307692308	3540.7314
21	0.192307692307692	2794.1064
22	0.201923076923077	2888.1534
23	0.211538461538462	5029.0554
24	0.221153846153846	3750.0784
25	0.230769230769231	2192.4104
26	0.240384615384615	2710.3414
27	0.25	1913.2364
28	0.259615384615385	2615.8594
29	0.269230769230769	2692.2224
30	0.278846153846154	3086.1964
31	0.288461538461538	2406.8644
32	0.298076923076923	2264.6194
33	0.307692307692308	1634.8404
34	0.317307692307692	1596.4334
35	0.326923076923077	2158.6884
36	0.336538461538462	2439.1454
37	0.346153846153846	2350.4164
38	0.355769230769231	3960.2614
39	0.365384615384615	2991.8794
40	0.375	2819.2434
41	0.384615384615385	2908.1884
42	0.394230769230769	2515.1874
43	0.403846153846154	3552.7684
44	0.413461538461538	2421.0384
45	0.423076923076923	3764.9014
46	0.432692307692308	2948.4904
47	0.442307692307692	2969.6954
48	0.451923076923077	2804.9144
49	0.461538461538462	2666.5964
50	0.471153846153846	2175.0384
51	0.480769230769231	1708.6644
52	0.490384615384615	1863.4054
53	0.5	3102.8864
54	0.509615384615385	3094.9184
55	0.519230769230769	2247.9004
56	0.528846153846154	2290.5364
57	0.538461538461538	2467.2944
58	0.548076923076923	2549.2034
59	0.557692307692308	2131.5814
60	0.567307692307692	2300.9674
61	0.576923076923077	4200.2464
62	0.586538461538462	3451.2174
63	0.596153846153846	2780.5874
64	0.605769230769231	2014.1554
65	0.615384615384615	2579.4664
66	0.625	2069.4064
67	0.634615384615385	2744.8004
68	0.644230769230769	2591.2614
69	0.653846153846154	2929.2244
70	0.663461538461538	2104.9974
71	0.673076923076923	1837.3054
72	0.682692307692308	2492.0774
73	0.692307692307692	3059.5894
74	0.701923076923077	2603.2334
75	0.711538461538462	1971.8854
76	0.721153846153846	2167.5424
77	0.730769230769231	1810.3924
78	0.740384615384615	1968.6444
79	0.75	1800.9704
80	0.759615384615385	1531.8264
81	0.769230769230769	1642.8674
82	0.778846153846154	1543.6944
83	0.788461538461538	1449.3004
84	0.798076923076923	1366.9404
85	0.807692307692308	1259.1694
86	0.817307692307692	1316.1384
87	0.826923076923077	1187.0634
88	0.836538461538462	963.7444
89	0.846153846153846	1305.7034
90	0.855769230769231	1223.4244
91	0.865384615384615	933.7254
92	0.875	1136.8904
93	0.884615384615385	1178.4744
94	0.894230769230769	1034.5334
95	0.903846153846154	1450.3724
96	0.913461538461538	1317.6644
97	0.923076923076923	1174.0814
98	0.932692307692308	1701.6514
99	0.942307692307692	1290.1494
100	0.951923076923077	1316.5504
101	0.961538461538462	1427.2604
102	0.971153846153846	1415.2974
103	0.980769230769231	1221.4934
104	0.990384615384615	1430.9264
105	1	1579.2264
