# Supplementary material for: Analysis of SMAD1/5 target genes in a sea anemone reveals ZSWIM4-6 as a novel BMP signaling modulator
Source: eLife. 2024 Feb 7;13:e80803. doi: 10.7554/eLife.80803 (PMC10849676; doi:10.7554/eLife.80803)
Supplement: Figure 6—source data 1. [file elife-80803-fig6-data1.zip › mRNA_gfp_38hpf_ecto/quant_gfp_38hpf_series024_ecto.txt]

relative position	pSMAD intensity
1	0	2529.7468
2	0.00970873786407767	1994.9718
3	0.0194174757281553	2412.1018
4	0.029126213592233	2670.3428
5	0.0388349514563107	4606.8658
6	0.0485436893203883	4187.4948
7	0.058252427184466	3004.9548
8	0.0679611650485437	3843.1618
9	0.0776699029126214	3872.6778
10	0.087378640776699	2689.7018
11	0.0970873786407767	2465.4818
12	0.106796116504854	5409.5258
13	0.116504854368932	3275.7398
14	0.12621359223301	2395.7938
15	0.135922330097087	1924.2508
16	0.145631067961165	3523.5008
17	0.155339805825243	3444.0988
18	0.16504854368932	3795.7908
19	0.174757281553398	2233.1878
20	0.184466019417476	2644.2328
21	0.194174757281553	3595.8688
22	0.203883495145631	2416.8158
23	0.213592233009709	2266.0918
24	0.223300970873786	3157.7858
25	0.233009708737864	2966.5468
26	0.242718446601942	2165.9878
27	0.252427184466019	3000.8938
28	0.262135922330097	1715.8798
29	0.271844660194175	1761.8938
30	0.281553398058252	5347.4088
31	0.29126213592233	2229.8878
32	0.300970873786408	1273.6368
33	0.310679611650485	1944.3748
34	0.320388349514563	2070.5928
35	0.330097087378641	3036.0338
36	0.339805825242718	2889.7198
37	0.349514563106796	2678.4598
38	0.359223300970874	2174.0098
39	0.368932038834951	1841.5498
40	0.378640776699029	1212.1438
41	0.388349514563107	2411.3758
42	0.398058252427184	2183.8678
43	0.407766990291262	2628.9708
44	0.41747572815534	1895.8588
45	0.427184466019417	2208.6728
46	0.436893203883495	2442.0188
47	0.446601941747573	2002.5988
48	0.456310679611651	2219.7028
49	0.466019417475728	3368.8678
50	0.475728155339806	2207.1368
51	0.485436893203884	2077.4878
52	0.495145631067961	2259.2578
53	0.504854368932039	1978.7918
54	0.514563106796116	2354.1378
55	0.524271844660194	2224.3868
56	0.533980582524272	1907.7248
57	0.543689320388349	2510.8658
58	0.553398058252427	3189.2928
59	0.563106796116505	2619.5498
60	0.572815533980582	1971.1568
61	0.58252427184466	1126.2128
62	0.592233009708738	309.4358
63	0.601941747572815	1886.6378
64	0.611650485436893	2692.9638
65	0.621359223300971	1572.8568
66	0.631067961165049	1958.1658
67	0.640776699029126	2232.8398
68	0.650485436893204	2056.1218
69	0.660194174757282	2399.2458
70	0.669902912621359	2072.3838
71	0.679611650485437	1521.8028
72	0.689320388349515	1423.3228
73	0.699029126213592	783.5218
74	0.70873786407767	2388.8138
75	0.718446601941748	1408.7688
76	0.728155339805825	1485.9818
77	0.737864077669903	1770.9458
78	0.747572815533981	1374.6648
79	0.757281553398058	917.9818
80	0.766990291262136	1413.9178
81	0.776699029126214	977.9698
82	0.786407766990291	897.7688
83	0.796116504854369	1159.5278
84	0.805825242718447	1103.5258
85	0.815533980582524	1114.8388
86	0.825242718446602	1093.1608
87	0.83495145631068	710.1988
88	0.844660194174757	872.7378
89	0.854368932038835	1074.6338
90	0.864077669902913	757.8318
91	0.87378640776699	1355.0918
92	0.883495145631068	645.8938
93	0.893203883495146	791.864799999999
94	0.902912621359223	811.364799999999
95	0.912621359223301	710.0628
96	0.922330097087379	586.6058
97	0.932038834951456	1059.2688
98	0.941747572815534	1092.0628
99	0.951456310679612	334.3438
100	0.961165048543689	615.0628
101	0.970873786407767	605.9028
102	0.980582524271845	657.5898
103	0.990291262135922	313.5728
104	1	430.440799999999
