# Supplementary material for: Analysis of SMAD1/5 target genes in a sea anemone reveals ZSWIM4-6 as a novel BMP signaling modulator
Source: eLife. 2024 Feb 7;13:e80803. doi: 10.7554/eLife.80803 (PMC10849676; doi:10.7554/eLife.80803)
Supplement: Figure 6—source data 1. [file elife-80803-fig6-data1.zip › mRNA_gfp_38hpf_ecto/quant_gfp_38hpf_series025_ecto.txt]

relative position	pSMAD intensity
1	0	4773.5022
2	0.0099009900990099	6095.5692
3	0.0198019801980198	1931.2792
4	0.0297029702970297	3692.9382
5	0.0396039603960396	4536.3032
6	0.0495049504950495	1878.4122
7	0.0594059405940594	2547.0922
8	0.0693069306930693	4049.7902
9	0.0792079207920792	2815.9132
10	0.0891089108910891	2745.7972
11	0.099009900990099	4269.7262
12	0.108910891089109	7908.0412
13	0.118811881188119	5900.6352
14	0.128712871287129	4179.9152
15	0.138613861386139	4215.7682
16	0.148514851485149	4146.5102
17	0.158415841584158	3088.0372
18	0.168316831683168	1960.9072
19	0.178217821782178	3259.9462
20	0.188118811881188	3098.2122
21	0.198019801980198	2121.0922
22	0.207920792079208	2572.7842
23	0.217821782178218	1792.2972
24	0.227722772277228	2097.8802
25	0.237623762376238	1260.7532
26	0.247524752475248	1454.7022
27	0.257425742574257	1264.1632
28	0.267326732673267	1722.4162
29	0.277227722772277	798.1872
30	0.287128712871287	0
31	0.297029702970297	597.4962
32	0.306930693069307	1396.4492
33	0.316831683168317	914.8852
34	0.326732673267327	911.9592
35	0.336633663366337	37.9251999999997
36	0.346534653465347	231.3592
37	0.356435643564356	70.1121999999996
38	0.366336633663366	360.9852
39	0.376237623762376	355.1212
40	0.386138613861386	932.3152
41	0.396039603960396	1150.3992
42	0.405940594059406	2257.5112
43	0.415841584158416	767.4792
44	0.425742574257426	0
45	0.435643564356436	0
46	0.445544554455446	839.5322
47	0.455445544554455	1355.0112
48	0.465346534653465	1783.8372
49	0.475247524752475	94.6171999999997
50	0.485148514851485	698.4322
51	0.495049504950495	808.6372
52	0.504950495049505	911.0742
53	0.514851485148515	687.3262
54	0.524752475247525	716.1682
55	0.534653465346535	0
56	0.544554455445545	338.4532
57	0.554455445544555	902.9022
58	0.564356435643564	659.2942
59	0.574257425742574	509.4762
60	0.584158415841584	160.8102
61	0.594059405940594	647.9522
62	0.603960396039604	524.4072
63	0.613861386138614	0
64	0.623762376237624	82.8242
65	0.633663366336634	343.7972
66	0.643564356435644	140.8832
67	0.653465346534653	0
68	0.663366336633663	0
69	0.673267326732673	67.7791999999999
70	0.683168316831683	0
71	0.693069306930693	0
72	0.702970297029703	0
73	0.712871287128713	278.3262
74	0.722772277227723	0
75	0.732673267326733	109.1922
76	0.742574257425743	525.4872
77	0.752475247524752	299.2532
78	0.762376237623762	339.7562
79	0.772277227722772	325.8452
80	0.782178217821782	570.8152
81	0.792079207920792	891.1222
82	0.801980198019802	1359.3822
83	0.811881188118812	1450.0472
84	0.821782178217822	241.1822
85	0.831683168316832	237.2662
86	0.841584158415842	2068.6452
87	0.851485148514851	1153.1272
88	0.861386138613861	916.3202
89	0.871287128712871	625.4882
90	0.881188118811881	518.6272
91	0.891089108910891	0
92	0.900990099009901	595.3242
93	0.910891089108911	64.4152000000004
94	0.920792079207921	632.0222
95	0.930693069306931	1429.8372
96	0.940594059405941	1428.5692
97	0.95049504950495	1071.2062
98	0.96039603960396	792.8372
99	0.97029702970297	536.9052
100	0.98019801980198	750.0472
101	0.99009900990099	1122.6172
102	1	981.0472
