# Supplementary material for: Analysis of SMAD1/5 target genes in a sea anemone reveals ZSWIM4-6 as a novel BMP signaling modulator
Source: eLife. 2024 Feb 7;13:e80803. doi: 10.7554/eLife.80803 (PMC10849676; doi:10.7554/eLife.80803)
Supplement: Figure 6—source data 1. [file elife-80803-fig6-data1.zip › mRNA_gfp_38hpf_ecto/quant_gfp_38hpf_series026_ecto.txt]

relative position	pSMAD intensity
1	0	3036.4634
2	0.00980392156862745	2147.6154
3	0.0196078431372549	4011.7914
4	0.0294117647058824	2083.3754
5	0.0392156862745098	2403.2504
6	0.0490196078431373	4822.0014
7	0.0588235294117647	2826.1004
8	0.0686274509803922	3949.3704
9	0.0784313725490196	1551.5494
10	0.0882352941176471	3810.6324
11	0.0980392156862745	3746.7214
12	0.107843137254902	2466.4254
13	0.117647058823529	1827.6614
14	0.127450980392157	2557.1584
15	0.137254901960784	2593.4684
16	0.147058823529412	2657.4534
17	0.156862745098039	1948.6414
18	0.166666666666667	2378.8504
19	0.176470588235294	1836.3654
20	0.186274509803922	1765.0274
21	0.196078431372549	2860.9604
22	0.205882352941176	2594.1124
23	0.215686274509804	1304.8874
24	0.225490196078431	2404.9534
25	0.235294117647059	1830.8894
26	0.245098039215686	2607.7034
27	0.254901960784314	2605.4974
28	0.264705882352941	1366.3124
29	0.274509803921569	1367.8224
30	0.284313725490196	2106.7674
31	0.294117647058824	1400.4384
32	0.303921568627451	2507.7504
33	0.313725490196078	1473.3834
34	0.323529411764706	821.2214
35	0.333333333333333	1941.7394
36	0.343137254901961	1383.3674
37	0.352941176470588	2178.6204
38	0.362745098039216	2292.7094
39	0.372549019607843	1302.5684
40	0.382352941176471	1513.6444
41	0.392156862745098	2022.6234
42	0.401960784313726	2136.4794
43	0.411764705882353	2001.1184
44	0.42156862745098	1747.0894
45	0.431372549019608	2059.0154
46	0.441176470588235	2128.5104
47	0.450980392156863	2672.0684
48	0.46078431372549	2590.0964
49	0.470588235294118	2802.1804
50	0.480392156862745	3349.0784
51	0.490196078431373	1915.2124
52	0.5	2216.5914
53	0.509803921568627	1946.5804
54	0.519607843137255	2766.3004
55	0.529411764705882	3266.6284
56	0.53921568627451	2066.9224
57	0.549019607843137	2765.8794
58	0.558823529411765	2258.7834
59	0.568627450980392	1635.3194
60	0.57843137254902	2337.4674
61	0.588235294117647	2890.0694
62	0.598039215686274	1615.9104
63	0.607843137254902	2292.6724
64	0.617647058823529	1791.2424
65	0.627450980392157	1910.4124
66	0.637254901960784	1674.4594
67	0.647058823529412	1796.9534
68	0.656862745098039	1467.6774
69	0.666666666666667	1396.9304
70	0.676470588235294	1775.6494
71	0.686274509803922	1954.5004
72	0.696078431372549	1899.6094
73	0.705882352941177	1386.5044
74	0.715686274509804	1255.3734
75	0.725490196078431	1458.6644
76	0.735294117647059	1957.7624
77	0.745098039215686	1686.7304
78	0.754901960784314	1392.1984
79	0.764705882352941	1448.4944
80	0.774509803921569	1398.3824
81	0.784313725490196	1538.0944
82	0.794117647058823	1861.0494
83	0.803921568627451	1575.2914
84	0.813725490196078	1516.0634
85	0.823529411764706	1714.0814
86	0.833333333333333	1470.2944
87	0.843137254901961	1421.0714
88	0.852941176470588	1672.8004
89	0.862745098039216	1395.7134
90	0.872549019607843	1418.8284
91	0.882352941176471	1073.7794
92	0.892156862745098	1103.1724
93	0.901960784313726	1501.4304
94	0.911764705882353	1174.3534
95	0.92156862745098	1340.8064
96	0.931372549019608	1189.7564
97	0.941176470588235	1135.2914
98	0.950980392156863	1668.4084
99	0.96078431372549	1563.9304
100	0.970588235294118	1157.9134
101	0.980392156862745	1555.8484
102	0.990196078431373	1703.1014
103	1	1255.9184
