# Supplementary material for: Analysis of SMAD1/5 target genes in a sea anemone reveals ZSWIM4-6 as a novel BMP signaling modulator
Source: eLife. 2024 Feb 7;13:e80803. doi: 10.7554/eLife.80803 (PMC10849676; doi:10.7554/eLife.80803)
Supplement: Figure 6—source data 1. [file elife-80803-fig6-data1.zip › mRNA_gfp_38hpf_ecto/quant_gfp_38hpf_series027_ecto.txt]

relative position	pSMAD intensity
1	0	6839.8988
2	0.00847457627118644	4988.7238
3	0.0169491525423729	4906.1438
4	0.0254237288135593	8380.8948
5	0.0338983050847458	4893.3368
6	0.0423728813559322	4297.6288
7	0.0508474576271186	3253.1318
8	0.0593220338983051	4947.3968
9	0.0677966101694915	6973.4458
10	0.076271186440678	6227.2898
11	0.0847457627118644	8491.3628
12	0.0932203389830508	5999.7918
13	0.101694915254237	5297.5828
14	0.110169491525424	8373.9228
15	0.11864406779661	5262.2318
16	0.127118644067797	8524.5078
17	0.135593220338983	4472.8878
18	0.144067796610169	8890.9788
19	0.152542372881356	4051.7118
20	0.161016949152542	5336.3808
21	0.169491525423729	6293.9698
22	0.177966101694915	5220.4878
23	0.186440677966102	6401.5508
24	0.194915254237288	4842.6788
25	0.203389830508475	6173.4548
26	0.211864406779661	9676.2598
27	0.220338983050847	5839.6318
28	0.228813559322034	4196.3868
29	0.23728813559322	6289.6578
30	0.245762711864407	6206.1578
31	0.254237288135593	7097.1398
32	0.26271186440678	8469.6428
33	0.271186440677966	6788.0178
34	0.279661016949153	5899.8278
35	0.288135593220339	3117.2898
36	0.296610169491525	6577.1668
37	0.305084745762712	4418.9728
38	0.313559322033898	3951.1578
39	0.322033898305085	7022.1438
40	0.330508474576271	4658.3698
41	0.338983050847458	3551.3768
42	0.347457627118644	3752.3648
43	0.355932203389831	2871.5378
44	0.364406779661017	1487.8258
45	0.372881355932203	3248.4028
46	0.38135593220339	4283.4758
47	0.389830508474576	2846.2048
48	0.398305084745763	2973.9878
49	0.406779661016949	2894.1728
50	0.415254237288136	3049.5308
51	0.423728813559322	2148.5448
52	0.432203389830508	3059.3548
53	0.440677966101695	2927.3438
54	0.449152542372881	2963.4778
55	0.457627118644068	2229.1948
56	0.466101694915254	2468.1978
57	0.474576271186441	2946.6238
58	0.483050847457627	2025.5838
59	0.491525423728814	2355.7048
60	0.5	2894.6508
61	0.508474576271186	2625.0748
62	0.516949152542373	4193.3018
63	0.525423728813559	2911.0268
64	0.533898305084746	1503.3268
65	0.542372881355932	2012.4498
66	0.550847457627119	2233.8458
67	0.559322033898305	2316.4638
68	0.567796610169492	4369.5808
69	0.576271186440678	2710.4648
70	0.584745762711864	2547.3958
71	0.593220338983051	2228.9958
72	0.601694915254237	4083.9698
73	0.610169491525424	1436.1048
74	0.61864406779661	1636.3348
75	0.627118644067797	2428.8478
76	0.635593220338983	2680.7648
77	0.644067796610169	2639.9198
78	0.652542372881356	3257.0688
79	0.661016949152542	4801.5928
80	0.669491525423729	1315.1798
81	0.677966101694915	1557.9388
82	0.686440677966102	1361.7128
83	0.694915254237288	3037.1488
84	0.703389830508475	807.4968
85	0.711864406779661	538.6758
86	0.720338983050847	1217.9888
87	0.728813559322034	913.1648
88	0.73728813559322	919.2318
89	0.745762711864407	350.0378
90	0.754237288135593	971.3278
91	0.76271186440678	4065.7028
92	0.771186440677966	168.0358
93	0.779661016949153	858.0638
94	0.788135593220339	587.4118
95	0.796610169491525	1087.6168
96	0.805084745762712	670.5428
97	0.813559322033898	1260.7568
98	0.822033898305085	715.4948
99	0.830508474576271	971.0178
100	0.838983050847458	661.8288
101	0.847457627118644	672.0918
102	0.855932203389831	746.4308
103	0.864406779661017	522.8978
104	0.872881355932203	1439.9968
105	0.88135593220339	1039.6048
106	0.889830508474576	628.0468
107	0.898305084745763	753.6958
108	0.906779661016949	718.9038
109	0.915254237288136	1201.7458
110	0.923728813559322	720.2068
111	0.932203389830508	2045.5198
112	0.940677966101695	1242.7918
113	0.949152542372881	1520.4648
114	0.957627118644068	1180.8848
115	0.966101694915254	522.2498
116	0.974576271186441	755.8338
117	0.983050847457627	433.3278
118	0.991525423728814	937.5108
119	1	1355.3528
