# Supplementary material for: Analysis of SMAD1/5 target genes in a sea anemone reveals ZSWIM4-6 as a novel BMP signaling modulator
Source: eLife. 2024 Feb 7;13:e80803. doi: 10.7554/eLife.80803 (PMC10849676; doi:10.7554/eLife.80803)
Supplement: Figure 6—source data 1. [file elife-80803-fig6-data1.zip › mRNA_gfp_38hpf_ecto/quant_gfp_38hpf_series028_ecto.txt]

relative position	pSMAD intensity
1	0	2994.3648
2	0.00813008130081301	6363.7748
3	0.016260162601626	5763.4878
4	0.024390243902439	2670.7138
5	0.032520325203252	5709.6298
6	0.040650406504065	5968.6188
7	0.0487804878048781	5527.7298
8	0.0569105691056911	4059.9888
9	0.0650406504065041	5877.3778
10	0.0731707317073171	5596.6118
11	0.0813008130081301	12013.4438
12	0.0894308943089431	5285.2928
13	0.0975609756097561	5752.6668
14	0.105691056910569	3718.0618
15	0.113821138211382	9000.9008
16	0.121951219512195	6214.7238
17	0.130081300813008	6057.9448
18	0.138211382113821	6561.9968
19	0.146341463414634	3685.3118
20	0.154471544715447	4668.0008
21	0.16260162601626	3801.4128
22	0.170731707317073	3240.7298
23	0.178861788617886	4783.0988
24	0.186991869918699	4072.2488
25	0.195121951219512	3829.1728
26	0.203252032520325	4533.3528
27	0.211382113821138	4497.0538
28	0.219512195121951	4182.0448
29	0.227642276422764	5675.0788
30	0.235772357723577	5022.3038
31	0.24390243902439	6456.7148
32	0.252032520325203	3866.3928
33	0.260162601626016	5181.6798
34	0.268292682926829	4158.8518
35	0.276422764227642	5402.3308
36	0.284552845528455	2562.5788
37	0.292682926829268	2345.8748
38	0.300813008130081	3357.4828
39	0.308943089430894	5497.4488
40	0.317073170731707	5769.0818
41	0.32520325203252	3767.2388
42	0.333333333333333	3881.6608
43	0.341463414634146	3423.6498
44	0.349593495934959	4892.7498
45	0.357723577235772	3460.7658
46	0.365853658536585	4667.4578
47	0.373983739837398	2524.4968
48	0.382113821138211	3344.6598
49	0.390243902439024	3761.0078
50	0.398373983739837	3124.8128
51	0.40650406504065	4534.4668
52	0.414634146341463	3768.2068
53	0.422764227642276	4260.4878
54	0.430894308943089	2397.7498
55	0.439024390243902	4461.3938
56	0.447154471544715	2840.7048
57	0.455284552845528	3751.5758
58	0.463414634146341	5159.0608
59	0.471544715447154	5701.0088
60	0.479674796747967	4489.7458
61	0.48780487804878	3717.2578
62	0.495934959349593	1365.4568
63	0.504065040650406	2873.9688
64	0.51219512195122	3207.3318
65	0.520325203252033	3379.9268
66	0.528455284552846	3025.1368
67	0.536585365853659	2244.9688
68	0.544715447154472	3371.2988
69	0.552845528455285	3283.6208
70	0.560975609756098	3493.1988
71	0.569105691056911	3294.7888
72	0.577235772357724	3448.0698
73	0.585365853658537	3843.6968
74	0.59349593495935	3839.1608
75	0.601626016260163	1985.7418
76	0.609756097560976	2630.4588
77	0.617886178861789	3051.4088
78	0.626016260162602	2036.7428
79	0.634146341463415	1892.4268
80	0.642276422764228	1921.5538
81	0.650406504065041	825.2148
82	0.658536585365854	1812.8488
83	0.666666666666667	1419.8668
84	0.67479674796748	1555.6188
85	0.682926829268293	1403.7308
86	0.691056910569106	1024.1368
87	0.699186991869919	404.194799999999
88	0.707317073170732	1782.1788
89	0.715447154471545	1208.6438
90	0.723577235772358	917.7058
91	0.731707317073171	1285.8178
92	0.739837398373984	752.8488
93	0.747967479674797	1698.5648
94	0.75609756097561	831.476799999999
95	0.764227642276423	1496.3488
96	0.772357723577236	1036.5988
97	0.780487804878049	320.9038
98	0.788617886178862	1268.5548
99	0.796747967479675	1243.1578
100	0.804878048780488	1179.8638
101	0.813008130081301	1161.8598
102	0.821138211382114	931.3578
103	0.829268292682927	1394.3268
104	0.83739837398374	676.7678
105	0.845528455284553	835.3678
106	0.853658536585366	842.5028
107	0.861788617886179	1228.1208
108	0.869918699186992	870.8438
109	0.878048780487805	940.3768
110	0.886178861788618	833.3488
111	0.894308943089431	823.9288
112	0.902439024390244	558.9648
113	0.910569105691057	0
114	0.91869918699187	715.4798
115	0.926829268292683	1254.0198
116	0.934959349593496	1015.3858
117	0.943089430894309	931.337799999999
118	0.951219512195122	871.6968
119	0.959349593495935	595.8488
120	0.967479674796748	543.0608
121	0.975609756097561	670.645799999999
122	0.983739837398374	940.043799999999
123	0.991869918699187	358.9338
124	1	740.0938
