# Supplementary material for: Analysis of SMAD1/5 target genes in a sea anemone reveals ZSWIM4-6 as a novel BMP signaling modulator
Source: eLife. 2024 Feb 7;13:e80803. doi: 10.7554/eLife.80803 (PMC10849676; doi:10.7554/eLife.80803)
Supplement: Figure 6—source data 1. [file elife-80803-fig6-data1.zip › mRNA_gfp_38hpf_ecto/quant_gfp_38hpf_series029_ecto.txt]

relative position	pSMAD intensity
1	0	4316.875
2	0.00826446280991736	3389.797
3	0.0165289256198347	3707.596
4	0.0247933884297521	4172.889
5	0.0330578512396694	2968.959
6	0.0413223140495868	3760.916
7	0.0495867768595041	5150.291
8	0.0578512396694215	2121.446
9	0.0661157024793388	2681.444
10	0.0743801652892562	5540.95
11	0.0826446280991736	4014.887
12	0.0909090909090909	2555.541
13	0.0991735537190083	3444.005
14	0.107438016528926	2647.019
15	0.115702479338843	2205.781
16	0.12396694214876	5259.989
17	0.132231404958678	2787.065
18	0.140495867768595	3159.99
19	0.148760330578512	3026.909
20	0.15702479338843	1323.086
21	0.165289256198347	3340.516
22	0.173553719008264	2006.666
23	0.181818181818182	3378.276
24	0.190082644628099	3651.23
25	0.198347107438017	3188.627
26	0.206611570247934	2078.854
27	0.214876033057851	2984.012
28	0.223140495867769	2457.802
29	0.231404958677686	5792.291
30	0.239669421487603	2089.535
31	0.247933884297521	4319.931
32	0.256198347107438	2574.572
33	0.264462809917355	2245.829
34	0.272727272727273	3540.901
35	0.28099173553719	1609.882
36	0.289256198347107	3865.348
37	0.297520661157025	2608.166
38	0.305785123966942	1972.139
39	0.31404958677686	2221.096
40	0.322314049586777	3566.59
41	0.330578512396694	3824.202
42	0.338842975206612	3401.156
43	0.347107438016529	1543.986
44	0.355371900826446	2328.41
45	0.363636363636364	2230.882
46	0.371900826446281	1620.796
47	0.380165289256198	2479.305
48	0.388429752066116	2054.092
49	0.396694214876033	1563.651
50	0.40495867768595	2520.754
51	0.413223140495868	1915.753
52	0.421487603305785	1299.606
53	0.429752066115702	2547.325
54	0.43801652892562	1082.504
55	0.446280991735537	2323.806
56	0.454545454545455	1084.569
57	0.462809917355372	2277.154
58	0.471074380165289	900.889
59	0.479338842975207	1441.879
60	0.487603305785124	1701.058
61	0.495867768595041	1475.355
62	0.504132231404959	1475.499
63	0.512396694214876	2100.55
64	0.520661157024793	2092.302
65	0.528925619834711	1334.406
66	0.537190082644628	2709.482
67	0.545454545454545	1943.653
68	0.553719008264463	858.244000000001
69	0.56198347107438	1892.49
70	0.570247933884298	2541.91
71	0.578512396694215	1975.021
72	0.586776859504132	1368.223
73	0.59504132231405	1228.506
74	0.603305785123967	1371.506
75	0.611570247933884	849.104
76	0.619834710743802	1561.586
77	0.628099173553719	622.195000000001
78	0.636363636363636	1269.217
79	0.644628099173554	1355.727
80	0.652892561983471	1372.249
81	0.661157024793388	863.916
82	0.669421487603306	1567.333
83	0.677685950413223	1156.701
84	0.685950413223141	736.393
85	0.694214876033058	880.878000000001
86	0.702479338842975	1122.734
87	0.710743801652893	896.872
88	0.71900826446281	1262.127
89	0.727272727272727	835.276
90	0.735537190082645	567.849
91	0.743801652892562	1243.978
92	0.752066115702479	1410.827
93	0.760330578512397	1432.223
94	0.768595041322314	522.851000000001
95	0.776859504132231	893.328
96	0.785123966942149	1413.483
97	0.793388429752066	1240.032
98	0.801652892561983	914.825
99	0.809917355371901	960.846
100	0.818181818181818	800.945000000001
101	0.826446280991736	465.695000000001
102	0.834710743801653	947.951
103	0.84297520661157	844.818
104	0.851239669421488	767.77
105	0.859504132231405	658.489
106	0.867768595041322	554.569
107	0.87603305785124	909.932
108	0.884297520661157	417.888
109	0.892561983471074	591.203
110	0.900826446280992	343.362
111	0.909090909090909	0
112	0.917355371900826	103.181
113	0.925619834710744	578.586
114	0.933884297520661	550.496
115	0.942148760330578	573.398
116	0.950413223140496	256.865
117	0.958677685950413	564.521
118	0.966942148760331	286.599
119	0.975206611570248	445.111
120	0.983471074380165	359.666
121	0.991735537190083	694.065000000001
122	1	858.056
