# Supplementary material for: Analysis of SMAD1/5 target genes in a sea anemone reveals ZSWIM4-6 as a novel BMP signaling modulator
Source: eLife. 2024 Feb 7;13:e80803. doi: 10.7554/eLife.80803 (PMC10849676; doi:10.7554/eLife.80803)
Supplement: Figure 6—source data 1. [file elife-80803-fig6-data1.zip › mRNA_gfp_38hpf_ecto/quant_gfp_38hpf_series031_ecto.txt]

relative position	pSMAD intensity
1	0	3191.6858
2	0.00925925925925926	4074.5408
3	0.0185185185185185	2588.9358
4	0.0277777777777778	5415.6148
5	0.037037037037037	7641.3528
6	0.0462962962962963	4481.1468
7	0.0555555555555556	3772.2818
8	0.0648148148148148	4618.5028
9	0.0740740740740741	5116.5448
10	0.0833333333333333	3968.5888
11	0.0925925925925926	3604.3978
12	0.101851851851852	4914.6118
13	0.111111111111111	4780.3698
14	0.12037037037037	3765.5678
15	0.12962962962963	3941.7008
16	0.138888888888889	4294.4738
17	0.148148148148148	3577.8258
18	0.157407407407407	3636.9868
19	0.166666666666667	4223.9158
20	0.175925925925926	2832.6788
21	0.185185185185185	3226.9438
22	0.194444444444444	4096.8128
23	0.203703703703704	5327.1408
24	0.212962962962963	4246.8358
25	0.222222222222222	3495.8898
26	0.231481481481481	3651.1868
27	0.240740740740741	2171.5248
28	0.25	3683.2398
29	0.259259259259259	3661.0138
30	0.268518518518519	2565.3508
31	0.277777777777778	2644.2658
32	0.287037037037037	3450.4098
33	0.296296296296296	3344.7348
34	0.305555555555556	2179.1638
35	0.314814814814815	3061.4618
36	0.324074074074074	2330.5128
37	0.333333333333333	1907.9358
38	0.342592592592593	2182.9298
39	0.351851851851852	2579.9578
40	0.361111111111111	1502.2478
41	0.37037037037037	1825.1678
42	0.37962962962963	3191.7228
43	0.388888888888889	2038.6028
44	0.398148148148148	2328.9928
45	0.407407407407407	2603.0738
46	0.416666666666667	2664.0588
47	0.425925925925926	2212.6138
48	0.435185185185185	1542.7088
49	0.444444444444444	2840.0498
50	0.453703703703704	2777.3478
51	0.462962962962963	1607.7198
52	0.472222222222222	1589.8498
53	0.481481481481481	2270.4178
54	0.490740740740741	1701.0498
55	0.5	2220.0608
56	0.509259259259259	1697.8998
57	0.518518518518518	2028.1058
58	0.527777777777778	2428.1738
59	0.537037037037037	2915.4168
60	0.546296296296296	1683.6388
61	0.555555555555556	1869.5628
62	0.564814814814815	3075.6568
63	0.574074074074074	4521.5318
64	0.583333333333333	1017.4538
65	0.592592592592593	2632.3188
66	0.601851851851852	2229.1058
67	0.611111111111111	2634.4418
68	0.62037037037037	2069.3338
69	0.62962962962963	2549.7818
70	0.638888888888889	1930.0078
71	0.648148148148148	1583.9948
72	0.657407407407407	2243.0008
73	0.666666666666667	2193.4418
74	0.675925925925926	1714.4568
75	0.685185185185185	976.7718
76	0.694444444444444	1706.5138
77	0.703703703703704	1531.1568
78	0.712962962962963	1518.6208
79	0.722222222222222	968.9488
80	0.731481481481482	812.6748
81	0.740740740740741	2054.8338
82	0.75	1343.6648
83	0.759259259259259	1060.5468
84	0.768518518518518	1125.4228
85	0.777777777777778	998.6838
86	0.787037037037037	1255.4698
87	0.796296296296296	527.6938
88	0.805555555555556	1008.9278
89	0.814814814814815	351.6878
90	0.824074074074074	1047.7348
91	0.833333333333333	221.4218
92	0.842592592592593	360.5088
93	0.851851851851852	544.9428
94	0.861111111111111	225.9268
95	0.87037037037037	392.078799999999
96	0.87962962962963	10.0717999999997
97	0.888888888888889	0
98	0.898148148148148	587.0318
99	0.907407407407407	87.4438
100	0.916666666666667	365.8618
101	0.925925925925926	23.5387999999994
102	0.935185185185185	16.2507999999998
103	0.944444444444444	711.6468
104	0.953703703703704	308.3188
105	0.962962962962963	26.6297999999997
106	0.972222222222222	534.3848
107	0.981481481481482	264.0188
108	0.990740740740741	364.1118
109	1	665.7818
