# Supplementary material for: Analysis of SMAD1/5 target genes in a sea anemone reveals ZSWIM4-6 as a novel BMP signaling modulator
Source: eLife. 2024 Feb 7;13:e80803. doi: 10.7554/eLife.80803 (PMC10849676; doi:10.7554/eLife.80803)
Supplement: Figure 6—source data 1. [file elife-80803-fig6-data1.zip › mRNA_gfp_38hpf_ecto/quant_gfp_38hpf_series032_ecto.txt]

relative position	pSMAD intensity
1	0	2900.1466
2	0.0125	2439.3706
3	0.025	4140.8576
4	0.0375	3206.8626
5	0.05	9694.5566
6	0.0625	5148.4216
7	0.075	3827.2966
8	0.0875	2121.9846
9	0.1	1893.3366
10	0.1125	3918.4876
11	0.125	4848.6466
12	0.1375	1488.8926
13	0.15	3200.0086
14	0.1625	1144.8406
15	0.175	2951.5016
16	0.1875	4187.2166
17	0.2	1591.4696
18	0.2125	2488.4286
19	0.225	2060.1886
20	0.2375	1578.8996
21	0.25	2652.3986
22	0.2625	2413.0366
23	0.275	1819.1156
24	0.2875	1651.4876
25	0.3	1152.9246
26	0.3125	1293.2686
27	0.325	1886.7076
28	0.3375	2823.3996
29	0.35	1296.4116
30	0.3625	1585.2086
31	0.375	1755.6276
32	0.3875	1786.5046
33	0.4	1772.2966
34	0.4125	830.2086
35	0.425	1706.0316
36	0.4375	1911.9636
37	0.45	735.0326
38	0.4625	2367.5026
39	0.475	2496.0696
40	0.4875	943.267599999999
41	0.5	910.9996
42	0.5125	730.7256
43	0.525	1531.4256
44	0.5375	1207.5086
45	0.55	937.2266
46	0.5625	2114.1146
47	0.575	3537.9116
48	0.5875	1768.6376
49	0.6	706.7396
50	0.6125	1604.9306
51	0.625	2020.7446
52	0.6375	2979.4126
53	0.65	2183.4446
54	0.6625	2468.9416
55	0.675	1346.2366
56	0.6875	1743.5346
57	0.7	1238.6206
58	0.7125	487.728599999999
59	0.725	1064.8326
60	0.7375	445.428599999999
61	0.75	745.0116
62	0.7625	876.267599999999
63	0.775	183.9496
64	0.7875	528.6956
65	0.8	121.6946
66	0.8125	719.9946
67	0.825	180.9586
68	0.8375	587.9656
69	0.85	430.0816
70	0.8625	0
71	0.875	14.7455999999993
72	0.8875	742.589599999999
73	0.9	268.9756
74	0.9125	0
75	0.925	14.5725999999995
76	0.9375	0.686599999999999
77	0.95	38.4165999999996
78	0.9625	29.3545999999997
79	0.975	287.2836
80	0.9875	21.2565999999997
81	1	0
