# Supplementary material for: Analysis of SMAD1/5 target genes in a sea anemone reveals ZSWIM4-6 as a novel BMP signaling modulator
Source: eLife. 2024 Feb 7;13:e80803. doi: 10.7554/eLife.80803 (PMC10849676; doi:10.7554/eLife.80803)
Supplement: Figure 6—source data 1. [file elife-80803-fig6-data1.zip › mRNA_gfp_38hpf_endo/quant_gfp_38hpf_series003_endo.txt]

relative position	pSMAD intensity
1	0	9696.5178
2	0.027027027027027	12871.4608
3	0.0540540540540541	24047.9578
4	0.0810810810810811	10766.9268
5	0.108108108108108	13739.3168
6	0.135135135135135	22329.3858
7	0.162162162162162	13775.2248
8	0.189189189189189	13687.6278
9	0.216216216216216	7029.7968
10	0.243243243243243	9440.1528
11	0.27027027027027	14214.1098
12	0.297297297297297	2327.5258
13	0.324324324324324	10035.9798
14	0.351351351351351	21046.3918
15	0.378378378378378	7391.0708
16	0.405405405405405	2849.3588
17	0.432432432432432	2243.0468
18	0.459459459459459	2941.1988
19	0.486486486486487	951.2268
20	0.513513513513513	0
21	0.540540540540541	1008.1428
22	0.567567567567568	1144.5188
23	0.594594594594595	7863.0638
24	0.621621621621622	3539.9238
25	0.648648648648649	1412.2158
26	0.675675675675676	622.3418
27	0.702702702702703	464.5928
28	0.72972972972973	646.4698
29	0.756756756756757	1422.5488
30	0.783783783783784	518.258800000001
31	0.810810810810811	217.8678
32	0.837837837837838	0
33	0.864864864864865	712.0058
34	0.891891891891892	317.7608
35	0.918918918918919	0
36	0.945945945945946	304.0628
37	0.972972972972973	465.7308
38	1	237.6408
