# Supplementary material for: Analysis of SMAD1/5 target genes in a sea anemone reveals ZSWIM4-6 as a novel BMP signaling modulator
Source: eLife. 2024 Feb 7;13:e80803. doi: 10.7554/eLife.80803 (PMC10849676; doi:10.7554/eLife.80803)
Supplement: Figure 6—source data 1. [file elife-80803-fig6-data1.zip › mRNA_gfp_38hpf_endo/quant_gfp_38hpf_series005_endo.txt]

relative position	pSMAD intensity
1	0	5524.4858
2	0.0256410256410256	7835.0388
3	0.0512820512820513	4684.0618
4	0.0769230769230769	14429.6318
5	0.102564102564103	13022.4438
6	0.128205128205128	12778.3968
7	0.153846153846154	10795.9648
8	0.179487179487179	9682.7638
9	0.205128205128205	2611.9168
10	0.230769230769231	3326.0388
11	0.256410256410256	7515.0638
12	0.282051282051282	2775.2148
13	0.307692307692308	6442.4868
14	0.333333333333333	5339.8848
15	0.358974358974359	6475.3158
16	0.384615384615385	2443.5198
17	0.41025641025641	3010.3258
18	0.435897435897436	1080.4648
19	0.461538461538462	4501.6938
20	0.487179487179487	3277.4288
21	0.512820512820513	7007.4078
22	0.538461538461538	2031.9208
23	0.564102564102564	3783.8908
24	0.58974358974359	1509.1888
25	0.615384615384615	1866.1158
26	0.641025641025641	1172.3178
27	0.666666666666667	1284.3688
28	0.692307692307692	396.9178
29	0.717948717948718	992.3298
30	0.743589743589744	406.0178
31	0.769230769230769	429.5178
32	0.794871794871795	315.4118
33	0.82051282051282	99.5678000000003
34	0.846153846153846	0
35	0.871794871794872	193.7068
36	0.897435897435897	0
37	0.923076923076923	0
38	0.948717948717949	0
39	0.974358974358974	0
40	1	0
