# Supplementary material for: Analysis of SMAD1/5 target genes in a sea anemone reveals ZSWIM4-6 as a novel BMP signaling modulator
Source: eLife. 2024 Feb 7;13:e80803. doi: 10.7554/eLife.80803 (PMC10849676; doi:10.7554/eLife.80803)
Supplement: Figure 6—source data 1. [file elife-80803-fig6-data1.zip › mRNA_gfp_38hpf_endo/quant_gfp_38hpf_series008_endo.txt]

relative position	pSMAD intensity
1	0	34580.6918
2	0.0263157894736842	6775.0308
3	0.0526315789473684	26361.7978
4	0.0789473684210526	13704.5138
5	0.105263157894737	18810.3148
6	0.131578947368421	9450.5908
7	0.157894736842105	8527.8008
8	0.184210526315789	6342.4398
9	0.210526315789474	7874.4218
10	0.236842105263158	6985.8188
11	0.263157894736842	8511.1868
12	0.289473684210526	2856.1228
13	0.315789473684211	6157.1948
14	0.342105263157895	4795.0748
15	0.368421052631579	12945.6588
16	0.394736842105263	9457.7798
17	0.421052631578947	8924.9828
18	0.447368421052632	4637.2378
19	0.473684210526316	3604.9108
20	0.5	8716.0018
21	0.526315789473684	6163.0758
22	0.552631578947368	5490.2908
23	0.578947368421053	3782.7188
24	0.605263157894737	1405.2408
25	0.631578947368421	3865.3278
26	0.657894736842105	1697.5648
27	0.684210526315789	1269.3028
28	0.710526315789474	1049.0998
29	0.736842105263158	1138.6928
30	0.763157894736842	586.9378
31	0.789473684210526	667.8658
32	0.815789473684211	880.055799999999
33	0.842105263157895	814.9238
34	0.868421052631579	58.1448
35	0.894736842105263	259.0398
36	0.921052631578947	614.0148
37	0.947368421052632	91.5047999999997
38	0.973684210526316	602.935799999999
39	1	201.654799999999
