# Supplementary material for: Analysis of SMAD1/5 target genes in a sea anemone reveals ZSWIM4-6 as a novel BMP signaling modulator
Source: eLife. 2024 Feb 7;13:e80803. doi: 10.7554/eLife.80803 (PMC10849676; doi:10.7554/eLife.80803)
Supplement: Figure 6—source data 1. [file elife-80803-fig6-data1.zip › mRNA_gfp_38hpf_endo/quant_gfp_38hpf_series009_endo.txt]

relative position	pSMAD intensity
1	0	3120.6272
2	0.0212765957446809	4823.4522
3	0.0425531914893617	8948.5382
4	0.0638297872340425	4466.3902
5	0.0851063829787234	4139.7962
6	0.106382978723404	6855.4942
7	0.127659574468085	4331.6462
8	0.148936170212766	3162.4732
9	0.170212765957447	3490.3192
10	0.191489361702128	3093.9212
11	0.212765957446809	1703.3392
12	0.234042553191489	914.1112
13	0.25531914893617	1783.7272
14	0.276595744680851	3995.8152
15	0.297872340425532	2662.7752
16	0.319148936170213	1720.1852
17	0.340425531914894	1808.4772
18	0.361702127659574	1361.3902
19	0.382978723404255	1919.4732
20	0.404255319148936	1604.7382
21	0.425531914893617	2779.3082
22	0.446808510638298	4452.8792
23	0.468085106382979	3471.1552
24	0.48936170212766	2067.5792
25	0.51063829787234	1756.4972
26	0.531914893617021	1744.5752
27	0.553191489361702	2275.4842
28	0.574468085106383	845.5802
29	0.595744680851064	2453.4922
30	0.617021276595745	829.1052
31	0.638297872340426	768.3122
32	0.659574468085106	1161.4222
33	0.680851063829787	1768.0972
34	0.702127659574468	1992.4952
35	0.723404255319149	606.5242
36	0.74468085106383	601.956200000001
37	0.765957446808511	1057.2232
38	0.787234042553192	354.2302
39	0.808510638297872	628.6282
40	0.829787234042553	475.3412
41	0.851063829787234	434.3442
42	0.872340425531915	257.791200000001
43	0.893617021276596	273.9932
44	0.914893617021277	230.1192
45	0.936170212765957	50.7482
46	0.957446808510638	687.4872
47	0.978723404255319	354.5342
48	1	256.2352
