# Supplementary material for: Analysis of SMAD1/5 target genes in a sea anemone reveals ZSWIM4-6 as a novel BMP signaling modulator
Source: eLife. 2024 Feb 7;13:e80803. doi: 10.7554/eLife.80803 (PMC10849676; doi:10.7554/eLife.80803)
Supplement: Figure 6—source data 1. [file elife-80803-fig6-data1.zip › mRNA_gfp_38hpf_endo/quant_gfp_38hpf_series010_endo.txt]

relative position	pSMAD intensity
1	0	7672.9658
2	0.027027027027027	5562.1478
3	0.0540540540540541	6884.5408
4	0.0810810810810811	12027.5848
5	0.108108108108108	21630.6808
6	0.135135135135135	12120.1948
7	0.162162162162162	9307.4518
8	0.189189189189189	6232.9208
9	0.216216216216216	3332.3688
10	0.243243243243243	3580.8518
11	0.27027027027027	1272.0608
12	0.297297297297297	11926.4698
13	0.324324324324324	7729.3788
14	0.351351351351351	5396.3368
15	0.378378378378378	5614.0198
16	0.405405405405405	8380.8558
17	0.432432432432432	8624.3228
18	0.459459459459459	1804.8338
19	0.486486486486487	2767.4898
20	0.513513513513513	241.4118
21	0.540540540540541	1626.2588
22	0.567567567567568	519.5668
23	0.594594594594595	0
24	0.621621621621622	0
25	0.648648648648649	0
26	0.675675675675676	0
27	0.702702702702703	0
28	0.72972972972973	0
29	0.756756756756757	0
30	0.783783783783784	0
31	0.810810810810811	0
32	0.837837837837838	0
33	0.864864864864865	0
34	0.891891891891892	0
35	0.918918918918919	0
36	0.945945945945946	0
37	0.972972972972973	0
38	1	0
