# Supplementary material for: Analysis of SMAD1/5 target genes in a sea anemone reveals ZSWIM4-6 as a novel BMP signaling modulator
Source: eLife. 2024 Feb 7;13:e80803. doi: 10.7554/eLife.80803 (PMC10849676; doi:10.7554/eLife.80803)
Supplement: Figure 6—source data 1. [file elife-80803-fig6-data1.zip › mRNA_gfp_38hpf_endo/quant_gfp_38hpf_series011_endo.txt]

relative position	pSMAD intensity
1	0	8775.7596
2	0.0232558139534884	4048.6826
3	0.0465116279069767	12162.3716
4	0.0697674418604651	7516.2956
5	0.0930232558139535	7796.0326
6	0.116279069767442	4923.3656
7	0.13953488372093	8683.2416
8	0.162790697674419	1913.5446
9	0.186046511627907	3571.9116
10	0.209302325581395	672.011600000001
11	0.232558139534884	731.2156
12	0.255813953488372	486.1386
13	0.27906976744186	1550.1786
14	0.302325581395349	309.153600000001
15	0.325581395348837	2535.3366
16	0.348837209302326	58.8506000000007
17	0.372093023255814	2157.7116
18	0.395348837209302	672.547600000001
19	0.418604651162791	3079.9566
20	0.441860465116279	10.7626
21	0.465116279069767	1946.8156
22	0.488372093023256	1556.4316
23	0.511627906976744	1342.2416
24	0.534883720930233	3029.8696
25	0.558139534883721	3141.5086
26	0.581395348837209	2135.5986
27	0.604651162790698	5549.2546
28	0.627906976744186	2367.7546
29	0.651162790697674	3189.5976
30	0.674418604651163	2181.6356
31	0.697674418604651	1698.5456
32	0.720930232558139	2242.4606
33	0.744186046511628	42.9996000000001
34	0.767441860465116	2890.2866
35	0.790697674418605	6.47260000000006
36	0.813953488372093	1669.1516
37	0.837209302325581	325.1886
38	0.86046511627907	65.3876
39	0.883720930232558	178.1836
40	0.906976744186046	647.885600000001
41	0.930232558139535	0
42	0.953488372093023	0
43	0.976744186046512	455.859600000001
44	1	0
