# Supplementary material for: Analysis of SMAD1/5 target genes in a sea anemone reveals ZSWIM4-6 as a novel BMP signaling modulator
Source: eLife. 2024 Feb 7;13:e80803. doi: 10.7554/eLife.80803 (PMC10849676; doi:10.7554/eLife.80803)
Supplement: Figure 6—source data 1. [file elife-80803-fig6-data1.zip › mRNA_gfp_38hpf_endo/quant_gfp_38hpf_series012_endo.txt]

relative position	pSMAD intensity
1	0	16508.0254
2	0.025	6584.2064
3	0.05	10782.8884
4	0.075	10361.2134
5	0.1	12814.1884
6	0.125	10624.0304
7	0.15	7384.7194
8	0.175	6398.3284
9	0.2	10454.3594
10	0.225	2500.5334
11	0.25	2646.9534
12	0.275	8062.8454
13	0.3	3240.3334
14	0.325	2252.3454
15	0.35	3243.6994
16	0.375	2867.9824
17	0.4	2185.0054
18	0.425	2034.3364
19	0.45	2769.0854
20	0.475	870.3494
21	0.5	1867.9534
22	0.525	841.0214
23	0.55	22.4013999999997
24	0.575	310.6034
25	0.6	251.4954
26	0.625	176.7004
27	0.65	401.4644
28	0.675	0
29	0.7	0
30	0.725	0
31	0.75	0
32	0.775	0
33	0.8	0
34	0.825	0
35	0.85	250.9444
36	0.875	0
37	0.9	0
38	0.925	149.9254
39	0.95	2.57839999999987
40	0.975	0
41	1	16.1733999999997
