# Supplementary material for: Analysis of SMAD1/5 target genes in a sea anemone reveals ZSWIM4-6 as a novel BMP signaling modulator
Source: eLife. 2024 Feb 7;13:e80803. doi: 10.7554/eLife.80803 (PMC10849676; doi:10.7554/eLife.80803)
Supplement: Figure 6—source data 1. [file elife-80803-fig6-data1.zip › mRNA_gfp_38hpf_endo/quant_gfp_38hpf_series013_endo.txt]

relative position	pSMAD intensity
1	0	9624.2172
2	0.0192307692307692	6595.7362
3	0.0384615384615385	7194.3882
4	0.0576923076923077	25901.4672
5	0.0769230769230769	13770.3392
6	0.0961538461538462	7858.1282
7	0.115384615384615	6431.6862
8	0.134615384615385	6949.8372
9	0.153846153846154	11782.8612
10	0.173076923076923	12351.4052
11	0.192307692307692	8042.4072
12	0.211538461538462	8902.9922
13	0.230769230769231	14366.0382
14	0.25	6483.4622
15	0.269230769230769	10765.7612
16	0.288461538461538	3600.9812
17	0.307692307692308	7577.8062
18	0.326923076923077	904.0942
19	0.346153846153846	10011.2952
20	0.365384615384615	7385.5502
21	0.384615384615385	5844.8792
22	0.403846153846154	5416.2232
23	0.423076923076923	3577.1782
24	0.442307692307692	5644.2182
25	0.461538461538462	5258.5902
26	0.480769230769231	10754.7702
27	0.5	6616.7422
28	0.519230769230769	5180.7532
29	0.538461538461538	6525.6082
30	0.557692307692308	6263.9722
31	0.576923076923077	8638.6082
32	0.596153846153846	4465.5032
33	0.615384615384615	6357.6702
34	0.634615384615385	4730.9272
35	0.653846153846154	4025.3392
36	0.673076923076923	1662.2442
37	0.692307692307692	1804.1342
38	0.711538461538462	325.0392
39	0.730769230769231	607.015200000001
40	0.75	942.519200000001
41	0.769230769230769	420.689200000001
42	0.788461538461538	101.466200000001
43	0.807692307692308	0
44	0.826923076923077	338.5132
45	0.846153846153846	0
46	0.865384615384615	0
47	0.884615384615385	200.208200000001
48	0.903846153846154	2260.5112
49	0.923076923076923	509.2892
50	0.942307692307692	0
51	0.961538461538462	97.1212000000005
52	0.980769230769231	0
53	1	1119.5322
