# Supplementary material for: Analysis of SMAD1/5 target genes in a sea anemone reveals ZSWIM4-6 as a novel BMP signaling modulator
Source: eLife. 2024 Feb 7;13:e80803. doi: 10.7554/eLife.80803 (PMC10849676; doi:10.7554/eLife.80803)
Supplement: Figure 6—source data 1. [file elife-80803-fig6-data1.zip › mRNA_gfp_38hpf_endo/quant_gfp_38hpf_series015_endo.txt]

relative position	pSMAD intensity
1	0	8529.4806
2	0.032258064516129	14217.5756
3	0.0645161290322581	5397.6386
4	0.0967741935483871	4150.0516
5	0.129032258064516	6091.8276
6	0.161290322580645	6307.8666
7	0.193548387096774	3819.9186
8	0.225806451612903	6536.0716
9	0.258064516129032	10905.1456
10	0.290322580645161	12301.0286
11	0.32258064516129	2031.3866
12	0.354838709677419	3342.0206
13	0.387096774193548	5060.6156
14	0.419354838709677	4208.6056
15	0.451612903225806	2732.1636
16	0.483870967741935	3062.5646
17	0.516129032258065	2388.8936
18	0.548387096774194	674.372600000001
19	0.580645161290323	880.6366
20	0.612903225806452	1814.5926
21	0.645161290322581	2161.2966
22	0.67741935483871	588.4166
23	0.709677419354839	311.3356
24	0.741935483870968	1393.8536
25	0.774193548387097	461.5926
26	0.806451612903226	251.8136
27	0.838709677419355	108.5766
28	0.870967741935484	301.9916
29	0.903225806451613	165.9146
30	0.935483870967742	54.9106000000002
31	0.967741935483871	55.0396000000001
32	1	206.2246
