# Supplementary material for: Analysis of SMAD1/5 target genes in a sea anemone reveals ZSWIM4-6 as a novel BMP signaling modulator
Source: eLife. 2024 Feb 7;13:e80803. doi: 10.7554/eLife.80803 (PMC10849676; doi:10.7554/eLife.80803)
Supplement: Figure 6—source data 1. [file elife-80803-fig6-data1.zip › mRNA_gfp_38hpf_endo/quant_gfp_38hpf_series016_endo.txt]

relative position	pSMAD intensity
1	0	14604.1244
2	0.032258064516129	886.8024
3	0.0645161290322581	3633.0024
4	0.0967741935483871	2352.0694
5	0.129032258064516	4448.4764
6	0.161290322580645	1056.5874
7	0.193548387096774	1928.3284
8	0.225806451612903	2584.6964
9	0.258064516129032	5121.6994
10	0.290322580645161	4072.6524
11	0.32258064516129	1162.3264
12	0.354838709677419	1023.4834
13	0.387096774193548	958.6934
14	0.419354838709677	1881.4684
15	0.451612903225806	2800.2624
16	0.483870967741935	841.0864
17	0.516129032258065	434.0344
18	0.548387096774194	449.3424
19	0.580645161290323	482.280400000001
20	0.612903225806452	76.3004000000001
21	0.645161290322581	0
22	0.67741935483871	0
23	0.709677419354839	21.5974000000006
24	0.741935483870968	0
25	0.774193548387097	0
26	0.806451612903226	0
27	0.838709677419355	16.6684000000005
28	0.870967741935484	53.9014000000006
29	0.903225806451613	0
30	0.935483870967742	0
31	0.967741935483871	167.2114
32	1	436.7334
