# Supplementary material for: Analysis of SMAD1/5 target genes in a sea anemone reveals ZSWIM4-6 as a novel BMP signaling modulator
Source: eLife. 2024 Feb 7;13:e80803. doi: 10.7554/eLife.80803 (PMC10849676; doi:10.7554/eLife.80803)
Supplement: Figure 6—source data 1. [file elife-80803-fig6-data1.zip › mRNA_gfp_38hpf_endo/quant_gfp_38hpf_series017_endo.txt]

relative position	pSMAD intensity
1	0	14930.516
2	0.0333333333333333	4512.181
3	0.0666666666666667	11916.494
4	0.1	6668.685
5	0.133333333333333	9199.766
6	0.166666666666667	6188.246
7	0.2	10245.113
8	0.233333333333333	9411.391
9	0.266666666666667	1426.03
10	0.3	1568.502
11	0.333333333333333	4106.525
12	0.366666666666667	5573.449
13	0.4	3853.605
14	0.433333333333333	2744.855
15	0.466666666666667	9090.595
16	0.5	2126.04
17	0.533333333333333	890.639
18	0.566666666666667	612.636
19	0.6	51.2060000000001
20	0.633333333333333	30.8919999999998
21	0.666666666666667	234.468
22	0.7	177.089
23	0.733333333333333	16.0799999999999
24	0.766666666666667	0
25	0.8	0
26	0.833333333333333	0
27	0.866666666666667	0
28	0.9	0
29	0.933333333333333	0
30	0.966666666666667	0
31	1	0
