# Supplementary material for: Analysis of SMAD1/5 target genes in a sea anemone reveals ZSWIM4-6 as a novel BMP signaling modulator
Source: eLife. 2024 Feb 7;13:e80803. doi: 10.7554/eLife.80803 (PMC10849676; doi:10.7554/eLife.80803)
Supplement: Figure 6—source data 1. [file elife-80803-fig6-data1.zip › mRNA_gfp_38hpf_endo/quant_gfp_38hpf_series022_endo.txt]

relative position	pSMAD intensity
1	0	2623.5452
2	0.0222222222222222	602.7212
3	0.0444444444444444	3307.7672
4	0.0666666666666667	1776.2282
5	0.0888888888888889	8135.1252
6	0.111111111111111	3274.7282
7	0.133333333333333	6548.0282
8	0.155555555555556	1771.8752
9	0.177777777777778	6777.1092
10	0.2	490.5362
11	0.222222222222222	5204.2132
12	0.244444444444444	1184.6012
13	0.266666666666667	4985.9432
14	0.288888888888889	1075.4852
15	0.311111111111111	1129.8662
16	0.333333333333333	66.3302000000003
17	0.355555555555556	5877.5282
18	0.377777777777778	5470.9332
19	0.4	11551.8922
20	0.422222222222222	3319.6652
21	0.444444444444444	591.4362
22	0.466666666666667	396.3252
23	0.488888888888889	0
24	0.511111111111111	3252.3692
25	0.533333333333333	1752.2682
26	0.555555555555556	127.599200000001
27	0.577777777777778	736.4452
28	0.6	961.336200000001
29	0.622222222222222	394.497200000001
30	0.644444444444444	377.9192
31	0.666666666666667	65.8362000000006
32	0.688888888888889	24.2992000000004
33	0.711111111111111	38.9452000000001
34	0.733333333333333	162.051200000001
35	0.755555555555556	437.1462
36	0.777777777777778	0
37	0.8	0
38	0.822222222222222	0
39	0.844444444444444	220.4242
40	0.866666666666667	0
41	0.888888888888889	0
42	0.911111111111111	151.2932
43	0.933333333333333	129.1472
44	0.955555555555556	143.006200000001
45	0.977777777777778	0
46	1	0
