# Supplementary material for: Analysis of SMAD1/5 target genes in a sea anemone reveals ZSWIM4-6 as a novel BMP signaling modulator
Source: eLife. 2024 Feb 7;13:e80803. doi: 10.7554/eLife.80803 (PMC10849676; doi:10.7554/eLife.80803)
Supplement: Figure 6—source data 1. [file elife-80803-fig6-data1.zip › mRNA_gfp_38hpf_endo/quant_gfp_38hpf_series024_endo.txt]

relative position	pSMAD intensity
1	0	2545.9682
2	0.0263157894736842	3364.5912
3	0.0526315789473684	3434.3302
4	0.0789473684210526	3622.5162
5	0.105263157894737	842.7012
6	0.131578947368421	2465.6462
7	0.157894736842105	1071.8522
8	0.184210526315789	2443.8312
9	0.210526315789474	2248.1242
10	0.236842105263158	2003.6472
11	0.263157894736842	1456.0572
12	0.289473684210526	2488.2372
13	0.315789473684211	1217.1212
14	0.342105263157895	1102.2762
15	0.368421052631579	2185.5652
16	0.394736842105263	2587.7412
17	0.421052631578947	701.9072
18	0.447368421052632	2135.5362
19	0.473684210526316	2691.5622
20	0.5	5092.7432
21	0.526315789473684	1559.9712
22	0.552631578947368	3772.4542
23	0.578947368421053	2399.1702
24	0.605263157894737	2520.1472
25	0.631578947368421	1559.3702
26	0.657894736842105	1588.6782
27	0.684210526315789	2133.9442
28	0.710526315789474	1506.1212
29	0.736842105263158	324.8112
30	0.763157894736842	3224.5962
31	0.789473684210526	1118.5852
32	0.815789473684211	385.4632
33	0.842105263157895	37.9991999999997
34	0.868421052631579	498.5782
35	0.894736842105263	311.5062
36	0.921052631578947	174.0492
37	0.947368421052632	0
38	0.973684210526316	288.8242
39	1	255.3322
