# Supplementary material for: Analysis of SMAD1/5 target genes in a sea anemone reveals ZSWIM4-6 as a novel BMP signaling modulator
Source: eLife. 2024 Feb 7;13:e80803. doi: 10.7554/eLife.80803 (PMC10849676; doi:10.7554/eLife.80803)
Supplement: Figure 6—source data 1. [file elife-80803-fig6-data1.zip › mRNA_gfp_38hpf_endo/quant_gfp_38hpf_series025_endo.txt]

relative position	pSMAD intensity
1	0	145.8636
2	0.0285714285714286	3128.2446
3	0.0571428571428571	2352.1716
4	0.0857142857142857	974.5576
5	0.114285714285714	2488.3146
6	0.142857142857143	1357.0776
7	0.171428571428571	0
8	0.2	1229.3046
9	0.228571428571429	4272.3846
10	0.257142857142857	3024.0756
11	0.285714285714286	4904.9896
12	0.314285714285714	8065.3836
13	0.342857142857143	0
14	0.371428571428571	3686.0126
15	0.4	1502.3046
16	0.428571428571429	1347.0576
17	0.457142857142857	4389.6776
18	0.485714285714286	2082.7286
19	0.514285714285714	2802.6776
20	0.542857142857143	2412.1476
21	0.571428571428571	5870.3216
22	0.6	1397.5126
23	0.628571428571429	797.2056
24	0.657142857142857	1770.4746
25	0.685714285714286	1371.3046
26	0.714285714285714	670.3236
27	0.742857142857143	0
28	0.771428571428571	0
29	0.8	0
30	0.828571428571429	0
31	0.857142857142857	0
32	0.885714285714286	0
33	0.914285714285714	0
34	0.942857142857143	0
35	0.971428571428571	0
36	1	0
