# Supplementary material for: Analysis of SMAD1/5 target genes in a sea anemone reveals ZSWIM4-6 as a novel BMP signaling modulator
Source: eLife. 2024 Feb 7;13:e80803. doi: 10.7554/eLife.80803 (PMC10849676; doi:10.7554/eLife.80803)
Supplement: Figure 6—source data 1. [file elife-80803-fig6-data1.zip › mRNA_gfp_38hpf_endo/quant_gfp_38hpf_series026_endo.txt]

relative position	pSMAD intensity
1	0	4365.209
2	0.0217391304347826	3680.871
3	0.0434782608695652	2689.559
4	0.0652173913043478	3286.75
5	0.0869565217391304	1567.25
6	0.108695652173913	992.079
7	0.130434782608696	3644.284
8	0.152173913043478	636.389
9	0.173913043478261	1052.911
10	0.195652173913043	1379.914
11	0.217391304347826	625.355
12	0.239130434782609	2102.077
13	0.260869565217391	1724.067
14	0.282608695652174	520.851
15	0.304347826086957	174.55
16	0.326086956521739	96.6840000000002
17	0.347826086956522	0
18	0.369565217391304	1978.976
19	0.391304347826087	351.315
20	0.41304347826087	1645.282
21	0.434782608695652	4295.809
22	0.456521739130435	3679.717
23	0.478260869565217	1534.851
24	0.5	2116.999
25	0.521739130434783	448.311
26	0.543478260869565	910.939
27	0.565217391304348	1701.266
28	0.58695652173913	691.912
29	0.608695652173913	795.726
30	0.630434782608696	1460.668
31	0.652173913043478	831.553
32	0.673913043478261	353.771
33	0.695652173913043	848.84
34	0.717391304347826	256.692
35	0.739130434782609	271.517
36	0.760869565217391	390.703
37	0.782608695652174	202.779
38	0.804347826086957	145.403
39	0.826086956521739	114.736
40	0.847826086956522	213.452
41	0.869565217391304	449.464
42	0.891304347826087	118.686
43	0.91304347826087	281.669
44	0.934782608695652	292.016
45	0.956521739130435	503.238
46	0.978260869565217	447.836
47	1	67.2950000000001
