# Supplementary material for: Analysis of SMAD1/5 target genes in a sea anemone reveals ZSWIM4-6 as a novel BMP signaling modulator
Source: eLife. 2024 Feb 7;13:e80803. doi: 10.7554/eLife.80803 (PMC10849676; doi:10.7554/eLife.80803)
Supplement: Figure 6—source data 1. [file elife-80803-fig6-data1.zip › mRNA_gfp_38hpf_endo/quant_gfp_38hpf_series028_endo.txt]

relative position	pSMAD intensity
1	0	7834.6726
2	0.024390243902439	14007.5006
3	0.0487804878048781	9907.6286
4	0.0731707317073171	12832.6666
5	0.0975609756097561	12431.7446
6	0.121951219512195	9033.1766
7	0.146341463414634	8522.1336
8	0.170731707317073	4511.7886
9	0.195121951219512	3571.7606
10	0.219512195121951	8386.3556
11	0.24390243902439	8292.7706
12	0.268292682926829	7105.5236
13	0.292682926829268	3631.5236
14	0.317073170731707	6786.6136
15	0.341463414634146	2320.1056
16	0.365853658536585	5348.9766
17	0.390243902439024	7570.1966
18	0.414634146341463	2534.1966
19	0.439024390243902	4713.1066
20	0.463414634146341	6627.4686
21	0.48780487804878	3526.7186
22	0.51219512195122	1282.8786
23	0.536585365853659	1459.0586
24	0.560975609756098	319.8536
25	0.585365853658537	497.6286
26	0.609756097560976	330.7776
27	0.634146341463415	0
28	0.658536585365854	599.9536
29	0.682926829268293	0
30	0.707317073170732	0
31	0.731707317073171	0
32	0.75609756097561	0
33	0.780487804878049	278.7166
34	0.804878048780488	0
35	0.829268292682927	0
36	0.853658536585366	0
37	0.878048780487805	0
38	0.902439024390244	0
39	0.926829268292683	0
40	0.951219512195122	453.9456
41	0.975609756097561	0
42	1	0
