# Supplementary material for: Analysis of SMAD1/5 target genes in a sea anemone reveals ZSWIM4-6 as a novel BMP signaling modulator
Source: eLife. 2024 Feb 7;13:e80803. doi: 10.7554/eLife.80803 (PMC10849676; doi:10.7554/eLife.80803)
Supplement: Figure 6—source data 1. [file elife-80803-fig6-data1.zip › mRNA_gfp_38hpf_endo/quant_gfp_38hpf_series029_endo.txt]

relative position	pSMAD intensity
1	0	6524.779
2	0.0238095238095238	9080.228
3	0.0476190476190476	6595.149
4	0.0714285714285714	9463.955
5	0.0952380952380952	5047.993
6	0.119047619047619	4012.308
7	0.142857142857143	3699.225
8	0.166666666666667	3201.703
9	0.19047619047619	2810.469
10	0.214285714285714	4191.343
11	0.238095238095238	2677.294
12	0.261904761904762	4707.669
13	0.285714285714286	2490.476
14	0.30952380952381	1105.638
15	0.333333333333333	2928.559
16	0.357142857142857	4198.629
17	0.380952380952381	3543.707
18	0.404761904761905	3324.071
19	0.428571428571429	5382.454
20	0.452380952380952	1218.897
21	0.476190476190476	2606.448
22	0.5	2202.476
23	0.523809523809524	3325.18
24	0.547619047619048	4086.647
25	0.571428571428571	2242.14
26	0.595238095238095	2286.692
27	0.619047619047619	1239.756
28	0.642857142857143	826.511
29	0.666666666666667	2618.198
30	0.69047619047619	391.888
31	0.714285714285714	705.646
32	0.738095238095238	809.067
33	0.761904761904762	445.809
34	0.785714285714286	38.1589999999997
35	0.80952380952381	267.857
36	0.833333333333333	128.862
37	0.857142857142857	24.625
38	0.880952380952381	166.134
39	0.904761904761905	215.054
40	0.928571428571429	39.3849999999998
41	0.952380952380952	624.537
42	0.976190476190476	0
43	1	0
