# Supplementary material for: Analysis of SMAD1/5 target genes in a sea anemone reveals ZSWIM4-6 as a novel BMP signaling modulator
Source: eLife. 2024 Feb 7;13:e80803. doi: 10.7554/eLife.80803 (PMC10849676; doi:10.7554/eLife.80803)
Supplement: Figure 6—source data 1. [file elife-80803-fig6-data1.zip › mRNA_gfp_38hpf_endo/quant_gfp_38hpf_series031_endo.txt]

relative position	pSMAD intensity
1	0	6897.0102
2	0.027027027027027	7101.0282
3	0.0540540540540541	7485.0772
4	0.0810810810810811	11697.3582
5	0.108108108108108	3719.5882
6	0.135135135135135	21126.5202
7	0.162162162162162	10210.5312
8	0.189189189189189	6532.4882
9	0.216216216216216	4575.8872
10	0.243243243243243	4181.7502
11	0.27027027027027	10369.1662
12	0.297297297297297	10898.0792
13	0.324324324324324	6625.1552
14	0.351351351351351	6170.0582
15	0.378378378378378	2256.4832
16	0.405405405405405	14067.1682
17	0.432432432432432	8844.3142
18	0.459459459459459	18386.1342
19	0.486486486486487	2482.6652
20	0.513513513513513	6056.4792
21	0.540540540540541	5924.1282
22	0.567567567567568	9691.4032
23	0.594594594594595	5495.5282
24	0.621621621621622	10294.8492
25	0.648648648648649	3891.0582
26	0.675675675675676	2728.7642
27	0.702702702702703	4841.3032
28	0.72972972972973	1929.5662
29	0.756756756756757	1532.7422
30	0.783783783783784	3116.1082
31	0.810810810810811	1007.5622
32	0.837837837837838	1034.8232
33	0.864864864864865	995.1512
34	0.891891891891892	190.8552
35	0.918918918918919	0
36	0.945945945945946	109.6942
37	0.972972972972973	0
38	1	114.4592
