# Supplementary material for: Analysis of SMAD1/5 target genes in a sea anemone reveals ZSWIM4-6 as a novel BMP signaling modulator
Source: eLife. 2024 Feb 7;13:e80803. doi: 10.7554/eLife.80803 (PMC10849676; doi:10.7554/eLife.80803)
Supplement: Figure 6—source data 1. [file elife-80803-fig6-data1.zip › mRNA_swimc_38hpf_endo/quant_zswimn_38hpf_endo_series001.txt]

relative position	pSMAD intensity
1	0	5684.7654
2	0.032258064516129	7241.0074
3	0.0645161290322581	5983.6644
4	0.0967741935483871	16651.4464
5	0.129032258064516	7860.9274
6	0.161290322580645	6736.1954
7	0.193548387096774	7509.4244
8	0.225806451612903	7662.8394
9	0.258064516129032	5354.2994
10	0.290322580645161	2867.0494
11	0.32258064516129	1313.2934
12	0.354838709677419	2788.3834
13	0.387096774193548	3043.2524
14	0.419354838709677	5260.3764
15	0.451612903225806	1421.7754
16	0.483870967741935	2325.6924
17	0.516129032258065	1683.6454
18	0.548387096774194	4419.5044
19	0.580645161290323	743.2524
20	0.612903225806452	990.8884
21	0.645161290322581	1557.4814
22	0.67741935483871	2843.9324
23	0.709677419354839	1380.8734
24	0.741935483870968	919.8574
25	0.774193548387097	2303.4034
26	0.806451612903226	1042.0244
27	0.838709677419355	451.3634
28	0.870967741935484	450.9604
29	0.903225806451613	1256.9154
30	0.935483870967742	548.480399999999
31	0.967741935483871	258.6754
32	1	568.6554
