# Supplementary material for: Analysis of SMAD1/5 target genes in a sea anemone reveals ZSWIM4-6 as a novel BMP signaling modulator
Source: eLife. 2024 Feb 7;13:e80803. doi: 10.7554/eLife.80803 (PMC10849676; doi:10.7554/eLife.80803)
Supplement: Figure 6—source data 1. [file elife-80803-fig6-data1.zip › mRNA_swimc_38hpf_endo/quant_zswimn_38hpf_endo_series003.txt]

relative position	pSMAD intensity
1	0	10981.2776
2	0.0333333333333333	2821.5296
3	0.0666666666666667	2457.7186
4	0.1	1700.0506
5	0.133333333333333	3637.3716
6	0.166666666666667	1232.1826
7	0.2	1526.3356
8	0.233333333333333	7136.9136
9	0.266666666666667	5112.7396
10	0.3	614.201599999999
11	0.333333333333333	5667.3236
12	0.366666666666667	7572.3756
13	0.4	4575.5416
14	0.433333333333333	4282.5736
15	0.466666666666667	2306.8976
16	0.5	1763.8826
17	0.533333333333333	1121.3516
18	0.566666666666667	1992.6046
19	0.6	924.861599999999
20	0.633333333333333	1204.6916
21	0.666666666666667	489.4756
22	0.7	365.3456
23	0.733333333333333	395.9176
24	0.766666666666667	6.33159999999953
25	0.8	500.4256
26	0.833333333333333	0
27	0.866666666666667	0
28	0.9	0
29	0.933333333333333	0
30	0.966666666666667	0
31	1	0
