# Supplementary material for: Analysis of SMAD1/5 target genes in a sea anemone reveals ZSWIM4-6 as a novel BMP signaling modulator
Source: eLife. 2024 Feb 7;13:e80803. doi: 10.7554/eLife.80803 (PMC10849676; doi:10.7554/eLife.80803)
Supplement: Figure 6—source data 1. [file elife-80803-fig6-data1.zip › mRNA_swimc_38hpf_endo/quant_zswimn_38hpf_endo_series005.txt]

relative position	pSMAD intensity
1	0	9256.9452
2	0.0303030303030303	3099.0932
3	0.0606060606060606	2853.7712
4	0.0909090909090909	11280.3462
5	0.121212121212121	5484.3112
6	0.151515151515152	3338.2352
7	0.181818181818182	6572.4472
8	0.212121212121212	4054.6432
9	0.242424242424242	2543.8442
10	0.272727272727273	2305.3202
11	0.303030303030303	7086.4202
12	0.333333333333333	1556.5482
13	0.363636363636364	1916.2082
14	0.393939393939394	1396.4232
15	0.424242424242424	390.2462
16	0.454545454545455	821.2432
17	0.484848484848485	119.5022
18	0.515151515151515	249.5742
19	0.545454545454545	0
20	0.575757575757576	0
21	0.606060606060606	0
22	0.636363636363636	0
23	0.666666666666667	0
24	0.696969696969697	0
25	0.727272727272727	0
26	0.757575757575758	0
27	0.787878787878788	0
28	0.818181818181818	0
29	0.848484848484849	0
30	0.878787878787879	0
31	0.909090909090909	0
32	0.939393939393939	0
33	0.96969696969697	0
34	1	0
