# Supplementary material for: Analysis of SMAD1/5 target genes in a sea anemone reveals ZSWIM4-6 as a novel BMP signaling modulator
Source: eLife. 2024 Feb 7;13:e80803. doi: 10.7554/eLife.80803 (PMC10849676; doi:10.7554/eLife.80803)
Supplement: Figure 6—source data 1. [file elife-80803-fig6-data1.zip › mRNA_swimc_38hpf_endo/quant_zswimn_38hpf_endo_series006.txt]

relative position	pSMAD intensity
1	0	3900.029
2	0.0294117647058824	2767.016
3	0.0588235294117647	5830.413
4	0.0882352941176471	6672.51
5	0.117647058823529	7441.503
6	0.147058823529412	4882.723
7	0.176470588235294	1929.103
8	0.205882352941176	7763.332
9	0.235294117647059	7101.552
10	0.264705882352941	13241.011
11	0.294117647058824	3724.507
12	0.323529411764706	3730.578
13	0.352941176470588	849.22
14	0.382352941176471	3613.298
15	0.411764705882353	793.707
16	0.441176470588235	928.293
17	0.470588235294118	129.319
18	0.5	710.264
19	0.529411764705882	713.099
20	0.558823529411765	662.286
21	0.588235294117647	77.1440000000002
22	0.617647058823529	1.23199999999997
23	0.647058823529412	77.0540000000001
24	0.676470588235294	136.746
25	0.705882352941177	62.134
26	0.735294117647059	121.134
27	0.764705882352941	0
28	0.794117647058823	66.3950000000004
29	0.823529411764706	0
30	0.852941176470588	0
31	0.882352941176471	0
32	0.911764705882353	0
33	0.941176470588235	0
34	0.970588235294118	0
35	1	0
