# Supplementary material for: Analysis of SMAD1/5 target genes in a sea anemone reveals ZSWIM4-6 as a novel BMP signaling modulator
Source: eLife. 2024 Feb 7;13:e80803. doi: 10.7554/eLife.80803 (PMC10849676; doi:10.7554/eLife.80803)
Supplement: Figure 6—source data 1. [file elife-80803-fig6-data1.zip › mRNA_swimc_38hpf_endo/quant_zswimn_38hpf_endo_series009.txt]

relative position	pSMAD intensity
1	0	4809.803
2	0.0294117647058824	6026.433
3	0.0588235294117647	3286.452
4	0.0882352941176471	7655.27
5	0.117647058823529	6637.987
6	0.147058823529412	8140.371
7	0.176470588235294	11961.674
8	0.205882352941176	3553.104
9	0.235294117647059	3599.247
10	0.264705882352941	2113.927
11	0.294117647058824	3162.047
12	0.323529411764706	3338.573
13	0.352941176470588	2377.611
14	0.382352941176471	3016.874
15	0.411764705882353	1050.095
16	0.441176470588235	2149.331
17	0.470588235294118	2346.057
18	0.5	3187.464
19	0.529411764705882	1914.573
20	0.558823529411765	2804.144
21	0.588235294117647	770.718000000001
22	0.617647058823529	1103.766
23	0.647058823529412	461.652
24	0.676470588235294	257.522
25	0.705882352941177	0
26	0.735294117647059	0
27	0.764705882352941	281.533
28	0.794117647058823	0
29	0.823529411764706	0
30	0.852941176470588	0
31	0.882352941176471	0
32	0.911764705882353	0
33	0.941176470588235	0
34	0.970588235294118	0
35	1	35.6310000000003
