# Supplementary material for: Analysis of SMAD1/5 target genes in a sea anemone reveals ZSWIM4-6 as a novel BMP signaling modulator
Source: eLife. 2024 Feb 7;13:e80803. doi: 10.7554/eLife.80803 (PMC10849676; doi:10.7554/eLife.80803)
Supplement: Figure 6—source data 1. [file elife-80803-fig6-data1.zip › mRNA_swimc_38hpf_endo/quant_zswimn_38hpf_endo_series010.txt]

relative position	pSMAD intensity
1	0	673.7426
2	0.0294117647058824	2867.8666
3	0.0588235294117647	1208.9906
4	0.0882352941176471	2111.1756
5	0.117647058823529	1017.5106
6	0.147058823529412	270.0436
7	0.176470588235294	578.9446
8	0.205882352941176	1913.8906
9	0.235294117647059	1060.2326
10	0.264705882352941	1434.1106
11	0.294117647058824	2472.9286
12	0.323529411764706	1665.8266
13	0.352941176470588	1803.3626
14	0.382352941176471	1951.5506
15	0.411764705882353	2876.4346
16	0.441176470588235	1862.6786
17	0.470588235294118	1775.3766
18	0.5	2543.2796
19	0.529411764705882	1010.3056
20	0.558823529411765	1696.6236
21	0.588235294117647	746.6786
22	0.617647058823529	2288.1476
23	0.647058823529412	264.3946
24	0.676470588235294	238.3276
25	0.705882352941177	1028.4806
26	0.735294117647059	690.1676
27	0.764705882352941	654.0396
28	0.794117647058823	979.1616
29	0.823529411764706	362.6996
30	0.852941176470588	996.0876
31	0.882352941176471	661.0296
32	0.911764705882353	152.4756
33	0.941176470588235	333.9616
34	0.970588235294118	544.6086
35	1	608.9356
