# Supplementary material for: Analysis of SMAD1/5 target genes in a sea anemone reveals ZSWIM4-6 as a novel BMP signaling modulator
Source: eLife. 2024 Feb 7;13:e80803. doi: 10.7554/eLife.80803 (PMC10849676; doi:10.7554/eLife.80803)
Supplement: Figure 6—source data 1. [file elife-80803-fig6-data1.zip › mRNA_swimc_38hpf_endo/quant_zswimn_38hpf_endo_series011.txt]

relative position	pSMAD intensity
1	0	879.7542
2	0.0263157894736842	975.7542
3	0.0526315789473684	2274.6512
4	0.0789473684210526	710.7952
5	0.105263157894737	704.023200000001
6	0.131578947368421	1356.0212
7	0.157894736842105	711.0482
8	0.184210526315789	1404.8492
9	0.210526315789474	1007.4712
10	0.236842105263158	995.2952
11	0.263157894736842	489.305200000001
12	0.289473684210526	0
13	0.315789473684211	1520.2002
14	0.342105263157895	1937.8242
15	0.368421052631579	935.301200000001
16	0.394736842105263	556.336200000001
17	0.421052631578947	522.641200000001
18	0.447368421052632	2042.8272
19	0.473684210526316	1747.5262
20	0.5	1725.5192
21	0.526315789473684	1257.7812
22	0.552631578947368	1068.5352
23	0.578947368421053	364.572200000001
24	0.605263157894737	494.6422
25	0.631578947368421	0
26	0.657894736842105	616.5762
27	0.684210526315789	0
28	0.710526315789474	231.096200000001
29	0.736842105263158	108.323200000001
30	0.763157894736842	285.8652
31	0.789473684210526	117.011200000001
32	0.815789473684211	163.051200000001
33	0.842105263157895	101.1642
34	0.868421052631579	332.4772
35	0.894736842105263	368.4292
36	0.921052631578947	515.947200000001
37	0.947368421052632	762.1822
38	0.973684210526316	474.0442
39	1	114.809200000001
