# Supplementary material for: Analysis of SMAD1/5 target genes in a sea anemone reveals ZSWIM4-6 as a novel BMP signaling modulator
Source: eLife. 2024 Feb 7;13:e80803. doi: 10.7554/eLife.80803 (PMC10849676; doi:10.7554/eLife.80803)
Supplement: Figure 6—source data 1. [file elife-80803-fig6-data1.zip › mRNA_swim_38hpf_ecto/quant_zswimn_38hpf_ecto_series001.txt]

relative position	pSMAD intensity
1	0	5044.116
2	0.00884955752212389	4201.504
3	0.0176991150442478	2257.08
4	0.0265486725663717	2371.025
5	0.0353982300884956	2430.006
6	0.0442477876106195	4067.449
7	0.0530973451327434	2829.79
8	0.0619469026548673	1655.154
9	0.0707964601769911	2318
10	0.079646017699115	2733.097
11	0.0884955752212389	2910.551
12	0.0973451327433628	3340.959
13	0.106194690265487	3969.379
14	0.115044247787611	1701.885
15	0.123893805309735	2255.825
16	0.132743362831858	4018.075
17	0.141592920353982	3175.164
18	0.150442477876106	3750.779
19	0.15929203539823	2837.567
20	0.168141592920354	3372.183
21	0.176991150442478	3388.389
22	0.185840707964602	1899.862
23	0.194690265486726	2234.718
24	0.20353982300885	2434.74
25	0.212389380530973	1477.879
26	0.221238938053097	3681.355
27	0.230088495575221	2017.169
28	0.238938053097345	1554.953
29	0.247787610619469	1464.266
30	0.256637168141593	2562.389
31	0.265486725663717	1639.269
32	0.274336283185841	2136.456
33	0.283185840707965	1817.379
34	0.292035398230089	1947.299
35	0.300884955752212	1516.049
36	0.309734513274336	1534.695
37	0.31858407079646	2125.122
38	0.327433628318584	2346.189
39	0.336283185840708	270.498
40	0.345132743362832	2147.966
41	0.353982300884956	1436.766
42	0.36283185840708	1620.373
43	0.371681415929204	2141.962
44	0.380530973451327	511.046
45	0.389380530973451	1372.981
46	0.398230088495575	1367.389
47	0.407079646017699	1119.675
48	0.415929203539823	1957.967
49	0.424778761061947	661.177
50	0.433628318584071	1593.674
51	0.442477876106195	3233.45
52	0.451327433628319	1557.332
53	0.460176991150442	1793.782
54	0.469026548672566	2295.567
55	0.47787610619469	746.36
56	0.486725663716814	1608.113
57	0.495575221238938	1334.202
58	0.504424778761062	1398.331
59	0.513274336283186	1812.432
60	0.52212389380531	1496.299
61	0.530973451327434	2509.754
62	0.539823008849557	1103.879
63	0.548672566371681	1809.176
64	0.557522123893805	1776.762
65	0.566371681415929	1843.439
66	0.575221238938053	1122.763
67	0.584070796460177	1362.889
68	0.592920353982301	1657.35
69	0.601769911504425	1706.231
70	0.610619469026549	1997.916
71	0.619469026548673	1207.253
72	0.628318584070796	1353.068
73	0.63716814159292	1926.453
74	0.646017699115044	487.329
75	0.654867256637168	2165.242
76	0.663716814159292	1534.7
77	0.672566371681416	1744.29
78	0.68141592920354	1504.379
79	0.690265486725664	905.974999999999
80	0.699115044247788	715.415
81	0.707964601769911	1129.802
82	0.716814159292035	877.131
83	0.725663716814159	1775.21
84	0.734513274336283	1559.85
85	0.743362831858407	2084.579
86	0.752212389380531	883.695
87	0.761061946902655	1046.105
88	0.769911504424779	874.408
89	0.778761061946903	961.445
90	0.787610619469027	2719.054
91	0.79646017699115	798.769
92	0.805309734513274	1432.445
93	0.814159292035398	1490.395
94	0.823008849557522	1968.967
95	0.831858407079646	1271.026
96	0.84070796460177	1793.702
97	0.849557522123894	2094.985
98	0.858407079646018	1917.196
99	0.867256637168142	2306.915
100	0.876106194690266	1095.637
101	0.884955752212389	1649.763
102	0.893805309734513	1618.174
103	0.902654867256637	951.941
104	0.911504424778761	1029.019
105	0.920353982300885	1607.485
106	0.929203539823009	962.629
107	0.938053097345133	1686.386
108	0.946902654867257	1042.165
109	0.955752212389381	1312.879
110	0.964601769911504	743.686
111	0.973451327433628	2337.979
112	0.982300884955752	1454.239
113	0.991150442477876	1447.483
114	1	1547.845
