# Supplementary material for: Analysis of SMAD1/5 target genes in a sea anemone reveals ZSWIM4-6 as a novel BMP signaling modulator
Source: eLife. 2024 Feb 7;13:e80803. doi: 10.7554/eLife.80803 (PMC10849676; doi:10.7554/eLife.80803)
Supplement: Figure 6—source data 1. [file elife-80803-fig6-data1.zip › mRNA_swim_38hpf_ecto/quant_zswimn_38hpf_ecto_series003.txt]

relative position	pSMAD intensity
1	0	1643.3588
2	0.00862068965517241	2993.7968
3	0.0172413793103448	1705.8558
4	0.0258620689655172	4327.2408
5	0.0344827586206897	1708.6038
6	0.0431034482758621	1241.6338
7	0.0517241379310345	1398.2068
8	0.0603448275862069	2581.8708
9	0.0689655172413793	1291.5068
10	0.0775862068965517	1394.7218
11	0.0862068965517241	952.2188
12	0.0948275862068965	1122.5998
13	0.103448275862069	1554.8798
14	0.112068965517241	611.5488
15	0.120689655172414	539.212799999999
16	0.129310344827586	1022.6958
17	0.137931034482759	2187.4798
18	0.146551724137931	1146.0148
19	0.155172413793103	649.663799999999
20	0.163793103448276	1223.2648
21	0.172413793103448	886.052799999999
22	0.181034482758621	1996.5878
23	0.189655172413793	1318.6098
24	0.198275862068966	1772.5738
25	0.206896551724138	1817.1038
26	0.21551724137931	1535.0858
27	0.224137931034483	1743.1318
28	0.232758620689655	933.6708
29	0.241379310344828	1583.9808
30	0.25	1984.1838
31	0.258620689655172	824.0728
32	0.267241379310345	1621.8238
33	0.275862068965517	2446.3568
34	0.28448275862069	1298.8398
35	0.293103448275862	1127.3188
36	0.301724137931034	1389.6338
37	0.310344827586207	1576.1238
38	0.318965517241379	2078.9338
39	0.327586206896552	2570.1868
40	0.336206896551724	1368.7028
41	0.344827586206897	1026.0268
42	0.353448275862069	2133.5968
43	0.362068965517241	1007.1338
44	0.370689655172414	886.390799999999
45	0.379310344827586	1074.7338
46	0.387931034482759	1461.7038
47	0.396551724137931	1491.6348
48	0.405172413793103	2068.0738
49	0.413793103448276	1151.1758
50	0.422413793103448	1643.7478
51	0.431034482758621	1677.6058
52	0.439655172413793	680.6928
53	0.448275862068966	1233.6068
54	0.456896551724138	2175.9038
55	0.46551724137931	1519.8438
56	0.474137931034483	1147.7928
57	0.482758620689655	1255.9428
58	0.491379310344828	1503.7128
59	0.5	2362.2048
60	0.508620689655172	2007.4548
61	0.517241379310345	1117.6178
62	0.525862068965517	1891.3408
63	0.53448275862069	1120.5088
64	0.543103448275862	1392.1698
65	0.551724137931034	1228.0738
66	0.560344827586207	1193.5378
67	0.568965517241379	2152.6038
68	0.577586206896552	1265.0368
69	0.586206896551724	1043.5358
70	0.594827586206897	1301.7558
71	0.603448275862069	1323.5128
72	0.612068965517241	1288.3498
73	0.620689655172414	818.5008
74	0.629310344827586	888.4108
75	0.637931034482759	1323.5658
76	0.646551724137931	866.9338
77	0.655172413793103	484.409799999999
78	0.663793103448276	1188.1048
79	0.672413793103448	1180.0128
80	0.681034482758621	980.073799999999
81	0.689655172413793	1308.0678
82	0.698275862068966	1478.6988
83	0.706896551724138	1397.4288
84	0.71551724137931	1193.5198
85	0.724137931034483	1994.7998
86	0.732758620689655	895.970799999999
87	0.741379310344828	1260.3168
88	0.75	851.355799999999
89	0.758620689655172	834.561799999999
90	0.767241379310345	1149.0978
91	0.775862068965517	511.140799999999
92	0.78448275862069	931.855799999999
93	0.793103448275862	218.8838
94	0.801724137931034	93.3837999999996
95	0.810344827586207	349.0138
96	0.818965517241379	107.176799999999
97	0.827586206896552	87.3337999999994
98	0.836206896551724	381.265799999999
99	0.844827586206897	0
100	0.853448275862069	422.961799999999
101	0.862068965517241	0
102	0.870689655172414	318.211799999999
103	0.879310344827586	245.109799999999
104	0.887931034482759	0
105	0.896551724137931	91.6297999999997
106	0.905172413793103	0
107	0.913793103448276	276.1158
108	0.922413793103448	0
109	0.931034482758621	0
110	0.939655172413793	0
111	0.948275862068966	0
112	0.956896551724138	0
113	0.96551724137931	28.2518
114	0.974137931034483	0
115	0.982758620689655	0
116	0.991379310344828	0
117	1	0
