# Supplementary material for: Analysis of SMAD1/5 target genes in a sea anemone reveals ZSWIM4-6 as a novel BMP signaling modulator
Source: eLife. 2024 Feb 7;13:e80803. doi: 10.7554/eLife.80803 (PMC10849676; doi:10.7554/eLife.80803)
Supplement: Figure 6—source data 1. [file elife-80803-fig6-data1.zip › mRNA_swim_38hpf_ecto/quant_zswimn_38hpf_ecto_series005.txt]

relative position	pSMAD intensity
1	0	4557.732
2	0.0102040816326531	3330.528
3	0.0204081632653061	3108.46
4	0.0306122448979592	7437.353
5	0.0408163265306122	6120.585
6	0.0510204081632653	2542.441
7	0.0612244897959184	5057.041
8	0.0714285714285714	4489.151
9	0.0816326530612245	4606.287
10	0.0918367346938776	3482.465
11	0.102040816326531	2645.731
12	0.112244897959184	4373.569
13	0.122448979591837	3562.896
14	0.13265306122449	2275.79
15	0.142857142857143	3332.747
16	0.153061224489796	3282.477
17	0.163265306122449	3743.603
18	0.173469387755102	2064.503
19	0.183673469387755	1950.544
20	0.193877551020408	3933.952
21	0.204081632653061	2359.929
22	0.214285714285714	2111.429
23	0.224489795918367	1402.985
24	0.23469387755102	2185.334
25	0.244897959183673	6269.494
26	0.255102040816327	2018.985
27	0.26530612244898	2641.093
28	0.275510204081633	2795.096
29	0.285714285714286	2693.4
30	0.295918367346939	2335.232
31	0.306122448979592	1759.611
32	0.316326530612245	2005.417
33	0.326530612244898	1358.242
34	0.336734693877551	940.83
35	0.346938775510204	1921.55
36	0.357142857142857	1616.376
37	0.36734693877551	1835.893
38	0.377551020408163	3206.969
39	0.387755102040816	774.778
40	0.397959183673469	1423.149
41	0.408163265306122	1220.961
42	0.418367346938776	1637.778
43	0.428571428571429	1295.595
44	0.438775510204082	1813.377
45	0.448979591836735	1316.87
46	0.459183673469388	836.589
47	0.469387755102041	1061.104
48	0.479591836734694	687.222
49	0.489795918367347	2840.631
50	0.5	99.3270000000002
51	0.510204081632653	989.995
52	0.520408163265306	592.657999999999
53	0.530612244897959	217.413
54	0.540816326530612	826.563
55	0.551020408163265	849.313999999999
56	0.561224489795918	326.99
57	0.571428571428571	1401.453
58	0.581632653061224	813.027
59	0.591836734693878	711.736
60	0.602040816326531	704.351
61	0.612244897959184	428.077
62	0.622448979591837	631.827
63	0.63265306122449	590.931
64	0.642857142857143	342.095
65	0.653061224489796	254.941
66	0.663265306122449	794.116
67	0.673469387755102	291.451
68	0.683673469387755	59.8959999999997
69	0.693877551020408	281.182
70	0.704081632653061	0
71	0.714285714285714	36.1120000000001
72	0.724489795918367	463.584
73	0.73469387755102	223.376
74	0.744897959183674	0
75	0.755102040816326	0
76	0.76530612244898	0
77	0.775510204081633	0
78	0.785714285714286	0
79	0.795918367346939	0
80	0.806122448979592	0
81	0.816326530612245	0
82	0.826530612244898	0
83	0.836734693877551	0
84	0.846938775510204	0
85	0.857142857142857	0
86	0.86734693877551	0
87	0.877551020408163	0
88	0.887755102040816	225.826
89	0.897959183673469	0
90	0.908163265306122	0
91	0.918367346938776	0
92	0.928571428571429	677.703
93	0.938775510204082	0
94	0.948979591836735	247.224999999999
95	0.959183673469388	0
96	0.969387755102041	13.3599999999997
97	0.979591836734694	24.04
98	0.989795918367347	217.165
99	1	444.164
