# Supplementary material for: Analysis of SMAD1/5 target genes in a sea anemone reveals ZSWIM4-6 as a novel BMP signaling modulator
Source: eLife. 2024 Feb 7;13:e80803. doi: 10.7554/eLife.80803 (PMC10849676; doi:10.7554/eLife.80803)
Supplement: Figure 6—source data 1. [file elife-80803-fig6-data1.zip › mRNA_swim_38hpf_ecto/quant_zswimn_38hpf_ecto_series006.txt]

relative position	pSMAD intensity
1	0	3237.1038
2	0.0102040816326531	1191.9928
3	0.0204081632653061	3981.9478
4	0.0306122448979592	2753.3308
5	0.0408163265306122	2488.5288
6	0.0510204081632653	3450.4638
7	0.0612244897959184	5058.3138
8	0.0714285714285714	3923.1838
9	0.0816326530612245	1391.3178
10	0.0918367346938776	1402.9018
11	0.102040816326531	1800.1348
12	0.112244897959184	1302.5348
13	0.122448979591837	1576.1348
14	0.13265306122449	4291.4178
15	0.142857142857143	1747.9368
16	0.153061224489796	1205.9408
17	0.163265306122449	1164.9258
18	0.173469387755102	1672.1638
19	0.183673469387755	896.6958
20	0.193877551020408	2283.8368
21	0.204081632653061	2264.9648
22	0.214285714285714	818.319799999999
23	0.224489795918367	2613.4738
24	0.23469387755102	2517.8498
25	0.244897959183673	2423.0948
26	0.255102040816327	1190.2788
27	0.26530612244898	1259.8308
28	0.275510204081633	2083.0148
29	0.285714285714286	1915.9368
30	0.295918367346939	2627.5578
31	0.306122448979592	1126.8978
32	0.316326530612245	1403.3888
33	0.326530612244898	1503.7598
34	0.336734693877551	319.2428
35	0.346938775510204	1691.0878
36	0.357142857142857	1570.1048
37	0.36734693877551	1233.7018
38	0.377551020408163	1960.6668
39	0.387755102040816	2650.8308
40	0.397959183673469	1127.8408
41	0.408163265306122	1554.8308
42	0.418367346938776	711.886799999999
43	0.428571428571429	827.1658
44	0.438775510204082	1471.4868
45	0.448979591836735	985.4998
46	0.459183673469388	1298.6588
47	0.469387755102041	1827.6518
48	0.479591836734694	1232.5008
49	0.489795918367347	298.5718
50	0.5	854.610799999999
51	0.510204081632653	752.4918
52	0.520408163265306	1033.2748
53	0.530612244897959	1179.6308
54	0.540816326530612	949.699799999999
55	0.551020408163265	860.1428
56	0.561224489795918	807.5428
57	0.571428571428571	473.1678
58	0.581632653061224	1014.5578
59	0.591836734693878	861.1918
60	0.602040816326531	1385.1898
61	0.612244897959184	1234.1838
62	0.622448979591837	1100.1878
63	0.63265306122449	1035.7688
64	0.642857142857143	1369.8698
65	0.653061224489796	752.556799999999
66	0.663265306122449	925.793799999999
67	0.673469387755102	1323.8468
68	0.683673469387755	593.7498
69	0.693877551020408	807.8638
70	0.704081632653061	619.3218
71	0.714285714285714	232.0418
72	0.724489795918367	803.1618
73	0.73469387755102	0
74	0.744897959183674	388.7018
75	0.755102040816326	399.6398
76	0.76530612244898	254.592799999999
77	0.775510204081633	464.4198
78	0.785714285714286	1380.3018
79	0.795918367346939	1128.2678
80	0.806122448979592	1232.5528
81	0.816326530612245	1126.3788
82	0.826530612244898	1092.1368
83	0.836734693877551	1059.4698
84	0.846938775510204	1532.1718
85	0.857142857142857	1189.2128
86	0.86734693877551	1171.1578
87	0.877551020408163	1609.9788
88	0.887755102040816	838.159799999999
89	0.897959183673469	892.9178
90	0.908163265306122	916.6878
91	0.918367346938776	841.7948
92	0.928571428571429	1249.3038
93	0.938775510204082	1228.7638
94	0.948979591836735	599.1938
95	0.959183673469388	578.8668
96	0.969387755102041	1919.7308
97	0.979591836734694	765.7598
98	0.989795918367347	1558.2938
99	1	1312.4598
