# Supplementary material for: Analysis of SMAD1/5 target genes in a sea anemone reveals ZSWIM4-6 as a novel BMP signaling modulator
Source: eLife. 2024 Feb 7;13:e80803. doi: 10.7554/eLife.80803 (PMC10849676; doi:10.7554/eLife.80803)
Supplement: Figure 6—source data 1. [file elife-80803-fig6-data1.zip › mRNA_swim_38hpf_ecto/quant_zswimn_38hpf_ecto_series007.txt]

relative position	pSMAD intensity
1	0	7935.5754
2	0.00909090909090909	2853.6224
3	0.0181818181818182	1666.2284
4	0.0272727272727273	1905.1634
5	0.0363636363636364	7134.7694
6	0.0454545454545455	5677.2234
7	0.0545454545454545	2309.6224
8	0.0636363636363636	2604.3104
9	0.0727272727272727	2962.6714
10	0.0818181818181818	3991.2994
11	0.0909090909090909	4327.0254
12	0.1	4465.7074
13	0.109090909090909	1240.1104
14	0.118181818181818	4500.4764
15	0.127272727272727	4817.9504
16	0.136363636363636	1990.3734
17	0.145454545454545	5181.9454
18	0.154545454545455	3375.0374
19	0.163636363636364	5515.6624
20	0.172727272727273	5910.5494
21	0.181818181818182	2118.0284
22	0.190909090909091	1776.5914
23	0.2	3000.1104
24	0.209090909090909	1721.3034
25	0.218181818181818	2649.1604
26	0.227272727272727	2075.1394
27	0.236363636363636	1856.3104
28	0.245454545454545	3242.3324
29	0.254545454545455	1582.4864
30	0.263636363636364	2327.2954
31	0.272727272727273	3391.4044
32	0.281818181818182	3540.6764
33	0.290909090909091	2232.4324
34	0.3	4442.7784
35	0.309090909090909	3738.2664
36	0.318181818181818	971.8894
37	0.327272727272727	1870.0054
38	0.336363636363636	1919.8914
39	0.345454545454545	2963.8574
40	0.354545454545455	2283.3614
41	0.363636363636364	2319.0244
42	0.372727272727273	2930.1744
43	0.381818181818182	1675.1294
44	0.390909090909091	4238.3394
45	0.4	2635.7634
46	0.409090909090909	2890.3524
47	0.418181818181818	2979.6664
48	0.427272727272727	1360.4464
49	0.436363636363636	2011.7164
50	0.445454545454545	1542.9184
51	0.454545454545455	1002.8084
52	0.463636363636364	650.954400000001
53	0.472727272727273	1716.9374
54	0.481818181818182	1349.9864
55	0.490909090909091	984.6054
56	0.5	1173.1034
57	0.509090909090909	1725.9624
58	0.518181818181818	2204.7184
59	0.527272727272727	1744.2704
60	0.536363636363636	2185.8054
61	0.545454545454545	2052.9444
62	0.554545454545455	1385.1274
63	0.563636363636364	1566.8094
64	0.572727272727273	1940.9304
65	0.581818181818182	2077.6654
66	0.590909090909091	2918.8564
67	0.6	1131.6454
68	0.609090909090909	1699.5614
69	0.618181818181818	1040.1804
70	0.627272727272727	1379.1234
71	0.636363636363636	1571.5814
72	0.645454545454546	1157.7454
73	0.654545454545455	1496.8234
74	0.663636363636364	1246.2664
75	0.672727272727273	1157.2814
76	0.681818181818182	1044.3154
77	0.690909090909091	2592.2644
78	0.7	920.1724
79	0.709090909090909	978.9974
80	0.718181818181818	1258.8834
81	0.727272727272727	658.2124
82	0.736363636363636	461.6054
83	0.745454545454545	630.9744
84	0.754545454545455	714.4004
85	0.763636363636364	625.2254
86	0.772727272727273	1211.5234
87	0.781818181818182	1084.7784
88	0.790909090909091	834.9024
89	0.8	433.8054
90	0.809090909090909	669.5764
91	0.818181818181818	825.7124
92	0.827272727272727	1235.0044
93	0.836363636363636	504.0644
94	0.845454545454545	981.1674
95	0.854545454545454	292.2974
96	0.863636363636364	655.4444
97	0.872727272727273	976.2824
98	0.881818181818182	509.1384
99	0.890909090909091	692.6414
100	0.9	800.553400000001
101	0.909090909090909	244.245400000001
102	0.918181818181818	353.936400000001
103	0.927272727272727	437.950400000001
104	0.936363636363636	855.767400000001
105	0.945454545454545	875.4494
106	0.954545454545455	573.3394
107	0.963636363636364	57.6684000000005
108	0.972727272727273	620.3414
109	0.981818181818182	287.436400000001
110	0.990909090909091	562.075400000001
111	1	796.2964
