# Supplementary material for: Analysis of SMAD1/5 target genes in a sea anemone reveals ZSWIM4-6 as a novel BMP signaling modulator
Source: eLife. 2024 Feb 7;13:e80803. doi: 10.7554/eLife.80803 (PMC10849676; doi:10.7554/eLife.80803)
Supplement: Figure 6—source data 1. [file elife-80803-fig6-data1.zip › mRNA_swim_38hpf_ecto/quant_zswimn_38hpf_ecto_series008.txt]

relative position	pSMAD intensity
1	0	6713.5888
2	0.00952380952380952	7912.1378
3	0.019047619047619	2835.6948
4	0.0285714285714286	4566.0928
5	0.0380952380952381	3464.2478
6	0.0476190476190476	3578.4858
7	0.0571428571428571	4314.4558
8	0.0666666666666667	4991.1608
9	0.0761904761904762	2737.7818
10	0.0857142857142857	3020.1018
11	0.0952380952380952	2675.9778
12	0.104761904761905	3018.4408
13	0.114285714285714	3444.8858
14	0.123809523809524	3867.7088
15	0.133333333333333	4408.2298
16	0.142857142857143	2379.4008
17	0.152380952380952	2142.3948
18	0.161904761904762	3140.3838
19	0.171428571428571	2562.5038
20	0.180952380952381	2614.2298
21	0.19047619047619	1978.3118
22	0.2	1864.4518
23	0.20952380952381	1969.3668
24	0.219047619047619	3237.8858
25	0.228571428571429	2402.3848
26	0.238095238095238	2348.6078
27	0.247619047619048	2134.5788
28	0.257142857142857	1709.9348
29	0.266666666666667	1810.7488
30	0.276190476190476	1233.8618
31	0.285714285714286	1282.7188
32	0.295238095238095	2006.6608
33	0.304761904761905	928.156800000001
34	0.314285714285714	1247.1938
35	0.323809523809524	1982.5338
36	0.333333333333333	890.112800000001
37	0.342857142857143	1564.5718
38	0.352380952380952	626.013800000001
39	0.361904761904762	1558.3428
40	0.371428571428571	2163.8298
41	0.380952380952381	1256.2598
42	0.39047619047619	490.094800000001
43	0.4	1090.8388
44	0.40952380952381	860.982800000001
45	0.419047619047619	1420.7278
46	0.428571428571429	1117.0298
47	0.438095238095238	865.4668
48	0.447619047619048	687.5648
49	0.457142857142857	472.6018
50	0.466666666666667	1085.4128
51	0.476190476190476	1226.4868
52	0.485714285714286	1020.6858
53	0.495238095238095	1829.0878
54	0.504761904761905	1503.7878
55	0.514285714285714	1576.2178
56	0.523809523809524	783.683800000001
57	0.533333333333333	1171.9218
58	0.542857142857143	880.2088
59	0.552380952380952	802.035800000001
60	0.561904761904762	1224.8248
61	0.571428571428571	1299.1608
62	0.580952380952381	1138.6958
63	0.59047619047619	1203.5648
64	0.6	1341.3758
65	0.60952380952381	1389.5448
66	0.619047619047619	535.6018
67	0.628571428571429	2235.7568
68	0.638095238095238	1152.8718
69	0.647619047619048	1217.8718
70	0.657142857142857	1348.9158
71	0.666666666666667	1009.5538
72	0.676190476190476	1177.1148
73	0.685714285714286	1391.7358
74	0.695238095238095	927.3908
75	0.704761904761905	979.0838
76	0.714285714285714	661.1288
77	0.723809523809524	943.942800000001
78	0.733333333333333	1078.4298
79	0.742857142857143	734.8468
80	0.752380952380952	1380.2788
81	0.761904761904762	999.665800000001
82	0.771428571428571	1322.9308
83	0.780952380952381	1453.6888
84	0.79047619047619	1500.4998
85	0.8	1450.4248
86	0.80952380952381	1431.6208
87	0.819047619047619	1323.7088
88	0.828571428571429	848.5208
89	0.838095238095238	1761.9758
90	0.847619047619048	1569.2278
91	0.857142857142857	1310.9208
92	0.866666666666667	1622.9228
93	0.876190476190476	891.8988
94	0.885714285714286	1429.4608
95	0.895238095238095	939.8108
96	0.904761904761905	1015.5358
97	0.914285714285714	1065.3238
98	0.923809523809524	1039.8368
99	0.933333333333333	1544.0508
100	0.942857142857143	1105.7598
101	0.952380952380952	818.4438
102	0.961904761904762	599.4178
103	0.971428571428571	950.9588
104	0.980952380952381	647.6318
105	0.990476190476191	706.8418
106	1	0
