# Supplementary material for: Analysis of SMAD1/5 target genes in a sea anemone reveals ZSWIM4-6 as a novel BMP signaling modulator
Source: eLife. 2024 Feb 7;13:e80803. doi: 10.7554/eLife.80803 (PMC10849676; doi:10.7554/eLife.80803)
Supplement: Figure 6—source data 1. [file elife-80803-fig6-data1.zip › mRNA_swim_38hpf_ecto/quant_zswimn_38hpf_ecto_series009.txt]

relative position	pSMAD intensity
1	0	8613.2732
2	0.00943396226415094	1334.8912
3	0.0188679245283019	2128.9232
4	0.0283018867924528	2633.1562
5	0.0377358490566038	3846.4272
6	0.0471698113207547	4252.9022
7	0.0566037735849057	3286.4402
8	0.0660377358490566	3207.8012
9	0.0754716981132075	3167.0482
10	0.0849056603773585	3106.9472
11	0.0943396226415094	4225.6002
12	0.10377358490566	3765.5172
13	0.113207547169811	2420.7782
14	0.122641509433962	1451.2222
15	0.132075471698113	2380.1962
16	0.141509433962264	2375.0612
17	0.150943396226415	2676.5702
18	0.160377358490566	2832.0792
19	0.169811320754717	5017.4332
20	0.179245283018868	2494.5912
21	0.188679245283019	2259.2972
22	0.19811320754717	3304.2042
23	0.207547169811321	1864.8362
24	0.216981132075472	3104.7232
25	0.226415094339623	2430.4762
26	0.235849056603774	3055.8602
27	0.245283018867925	1662.4272
28	0.254716981132075	2507.7672
29	0.264150943396226	1697.1062
30	0.273584905660377	2437.9222
31	0.283018867924528	2940.2592
32	0.292452830188679	1834.8292
33	0.30188679245283	1561.7662
34	0.311320754716981	2066.7492
35	0.320754716981132	3041.0022
36	0.330188679245283	1664.7432
37	0.339622641509434	2944.1152
38	0.349056603773585	3253.1072
39	0.358490566037736	4257.3172
40	0.367924528301887	2311.0382
41	0.377358490566038	1844.0312
42	0.386792452830189	2269.7502
43	0.39622641509434	1486.6782
44	0.405660377358491	1718.1202
45	0.415094339622642	1833.4342
46	0.424528301886792	1415.6312
47	0.433962264150943	2169.1122
48	0.443396226415094	1976.1412
49	0.452830188679245	1932.5162
50	0.462264150943396	940.9752
51	0.471698113207547	1716.8102
52	0.481132075471698	1815.0172
53	0.490566037735849	1428.1272
54	0.5	1396.0442
55	0.509433962264151	1306.4812
56	0.518867924528302	911.8022
57	0.528301886792453	1328.8192
58	0.537735849056604	1186.5552
59	0.547169811320755	1759.5422
60	0.556603773584906	1436.6822
61	0.566037735849057	1963.7322
62	0.575471698113208	1631.1032
63	0.584905660377358	833.1312
64	0.594339622641509	2364.0152
65	0.60377358490566	1236.2672
66	0.613207547169811	1900.1662
67	0.622641509433962	1675.2682
68	0.632075471698113	1162.8512
69	0.641509433962264	1150.7332
70	0.650943396226415	1700.8172
71	0.660377358490566	1888.3852
72	0.669811320754717	1480.6242
73	0.679245283018868	1042.6442
74	0.688679245283019	917.8142
75	0.69811320754717	577.8182
76	0.707547169811321	1539.2202
77	0.716981132075472	2151.9582
78	0.726415094339623	1424.1212
79	0.735849056603774	929.3602
80	0.745283018867924	746.8992
81	0.754716981132076	691.3672
82	0.764150943396226	754.7002
83	0.773584905660377	1048.9292
84	0.783018867924528	613.9922
85	0.792452830188679	1275.2992
86	0.80188679245283	1234.6232
87	0.811320754716981	1933.2162
88	0.820754716981132	882.0372
89	0.830188679245283	716.3182
90	0.839622641509434	915.8152
91	0.849056603773585	640.1502
92	0.858490566037736	1007.7772
93	0.867924528301887	1226.7802
94	0.877358490566038	1535.1682
95	0.886792452830189	1775.9122
96	0.89622641509434	1140.9272
97	0.905660377358491	498.0292
98	0.915094339622642	1231.5352
99	0.924528301886792	1150.3532
100	0.933962264150943	645.438200000001
101	0.943396226415094	505.2582
102	0.952830188679245	600.3682
103	0.962264150943396	51.2561999999998
104	0.971698113207547	615.389200000001
105	0.981132075471698	363.7382
106	0.990566037735849	520.6382
107	1	889.9462
