# Supplementary material for: Analysis of SMAD1/5 target genes in a sea anemone reveals ZSWIM4-6 as a novel BMP signaling modulator
Source: eLife. 2024 Feb 7;13:e80803. doi: 10.7554/eLife.80803 (PMC10849676; doi:10.7554/eLife.80803)
Supplement: Figure 6—source data 1. [file elife-80803-fig6-data1.zip › mRNA_swim_38hpf_ecto/quant_zswimn_38hpf_ecto_series010.txt]

relative position	pSMAD intensity
1	0	396.7754
2	0.0072463768115942	492.7754
3	0.0144927536231884	1791.6724
4	0.0217391304347826	227.8164
5	0.0289855072463768	221.0444
6	0.036231884057971	873.0424
7	0.0434782608695652	228.069399999999
8	0.0507246376811594	921.8704
9	0.0579710144927536	524.4924
10	0.0652173913043478	512.3164
11	0.072463768115942	6.32639999999992
12	0.0797101449275362	0
13	0.0869565217391304	1037.2214
14	0.0942028985507246	1454.8454
15	0.101449275362319	452.3224
16	0.108695652173913	73.3573999999999
17	0.115942028985507	39.6624000000002
18	0.123188405797101	1559.8484
19	0.130434782608696	1264.5474
20	0.13768115942029	1242.5404
21	0.144927536231884	774.8024
22	0.152173913043478	585.556399999999
23	0.159420289855072	0
24	0.166666666666667	11.6633999999995
25	0.173913043478261	0
26	0.181159420289855	133.5974
27	0.188405797101449	0
28	0.195652173913043	0
29	0.202898550724638	0
30	0.210144927536232	0
31	0.217391304347826	0
32	0.22463768115942	0
33	0.231884057971014	0
34	0.239130434782609	0
35	0.246376811594203	0
36	0.253623188405797	32.9683999999997
37	0.260869565217391	279.203399999999
38	0.268115942028986	0
39	0.27536231884058	0
40	0.282608695652174	0
41	0.289855072463768	0
42	0.297101449275362	0
43	0.304347826086957	0
44	0.311594202898551	229.6154
45	0.318840579710145	3067.5044
46	0.326086956521739	968.6914
47	0.333333333333333	2463.2204
48	0.340579710144928	1223.8094
49	0.347826086956522	1005.3524
50	0.355072463768116	1009.4944
51	0.36231884057971	1109.0404
52	0.369565217391304	1599.5564
53	0.376811594202899	1881.1144
54	0.384057971014493	838.6384
55	0.391304347826087	2267.3744
56	0.398550724637681	1304.3304
57	0.405797101449275	1212.9374
58	0.41304347826087	869.636399999999
59	0.420289855072464	1573.2944
60	0.427536231884058	972.9824
61	0.434782608695652	1468.3974
62	0.442028985507246	1148.0464
63	0.449275362318841	2778.7124
64	0.456521739130435	1377.4374
65	0.463768115942029	380.288399999999
66	0.471014492753623	1415.3144
67	0.478260869565217	1477.5654
68	0.485507246376812	1080.8384
69	0.492753623188406	1317.7254
70	0.5	845.8164
71	0.507246376811594	974.2724
72	0.514492753623188	1168.3014
73	0.521739130434783	404.065399999999
74	0.528985507246377	1435.2514
75	0.536231884057971	1402.4104
76	0.543478260869565	452.4974
77	0.550724637681159	1044.3734
78	0.557971014492754	1118.7764
79	0.565217391304348	1120.0444
80	0.572463768115942	1235.1844
81	0.579710144927536	1606.4804
82	0.58695652173913	1609.8124
83	0.594202898550725	1659.5284
84	0.601449275362319	1777.4654
85	0.608695652173913	2358.3304
86	0.615942028985507	1856.6114
87	0.623188405797101	1531.2794
88	0.630434782608696	594.3994
89	0.63768115942029	1149.3974
90	0.644927536231884	1263.5444
91	0.652173913043478	1533.8924
92	0.659420289855073	966.051399999999
93	0.666666666666667	1453.6134
94	0.673913043478261	655.5974
95	0.681159420289855	2334.3924
96	0.688405797101449	1462.7354
97	0.695652173913043	1051.7054
98	0.702898550724638	429.1804
99	0.710144927536232	362.1564
100	0.717391304347826	485.0494
101	0.72463768115942	389.4974
102	0.731884057971015	412.5394
103	0.739130434782609	992.5054
104	0.746376811594203	475.3724
105	0.753623188405797	6.88739999999962
106	0.760869565217391	689.5824
107	0.768115942028985	300.5444
108	0.77536231884058	730.4214
109	0.782608695652174	1951.7524
110	0.789855072463768	957.2764
111	0.797101449275362	350.7224
112	0.804347826086957	0
113	0.811594202898551	314.5734
114	0.818840579710145	138.1424
115	0.826086956521739	454.1094
116	0.833333333333333	0.854400000000169
117	0.840579710144927	270.5574
118	0.847826086956522	0
119	0.855072463768116	97.2573999999995
120	0.86231884057971	161.520399999999
121	0.869565217391304	0
122	0.876811594202899	0
123	0.884057971014493	87.0513999999994
124	0.891304347826087	0
125	0.898550724637681	0
126	0.905797101449275	399.7264
127	0.91304347826087	0
128	0.920289855072464	0
129	0.927536231884058	527.1564
130	0.934782608695652	333.4464
131	0.942028985507246	1148.1904
132	0.949275362318841	759.0924
133	0.956521739130435	1066.5554
134	0.963768115942029	1138.0804
135	0.971014492753623	785.712399999999
136	0.978260869565217	992.9994
137	0.985507246376812	1218.9034
138	0.992753623188406	1012.6444
139	1	715.904399999999
