# Supplementary material for: Analysis of SMAD1/5 target genes in a sea anemone reveals ZSWIM4-6 as a novel BMP signaling modulator
Source: eLife. 2024 Feb 7;13:e80803. doi: 10.7554/eLife.80803 (PMC10849676; doi:10.7554/eLife.80803)
Supplement: Figure 6—source data 1. [file elife-80803-fig6-data1.zip › mRNA_swim_38hpf_ecto/quant_zswimn_38hpf_ecto_series011.txt]

relative position	pSMAD intensity
1	0	2271.1562
2	0.00892857142857143	1417.8892
3	0.0178571428571429	2658.6192
4	0.0267857142857143	1163.0822
5	0.0357142857142857	1626.7412
6	0.0446428571428571	1749.2012
7	0.0535714285714286	1734.0442
8	0.0625	1350.0102
9	0.0714285714285714	2748.2062
10	0.0803571428571429	1029.6892
11	0.0892857142857143	683.1092
12	0.0982142857142857	1284.0432
13	0.107142857142857	1602.4842
14	0.116071428571429	1614.4432
15	0.125	3411.3722
16	0.133928571428571	2007.6402
17	0.142857142857143	1397.6402
18	0.151785714285714	893.9962
19	0.160714285714286	1090.5192
20	0.169642857142857	1295.1112
21	0.178571428571429	971.6782
22	0.1875	1709.3542
23	0.196428571428571	1124.1242
24	0.205357142857143	1947.4952
25	0.214285714285714	1855.9462
26	0.223214285714286	614.5242
27	0.232142857142857	988.340200000001
28	0.241071428571429	1227.3442
29	0.25	702.193200000001
30	0.258928571428571	469.4182
31	0.267857142857143	965.1592
32	0.276785714285714	278.639200000001
33	0.285714285714286	265.3502
34	0.294642857142857	978.9762
35	0.303571428571429	852.313200000001
36	0.3125	934.3032
37	0.321428571428571	605.4192
38	0.330357142857143	130.5252
39	0.339285714285714	115.3742
40	0.348214285714286	712.4192
41	0.357142857142857	739.0982
42	0.366071428571429	749.255200000001
43	0.375	395.930200000001
44	0.383928571428571	1208.7452
45	0.392857142857143	862.4102
46	0.401785714285714	585.7852
47	0.410714285714286	1369.2932
48	0.419642857142857	1917.8792
49	0.428571428571429	1601.3342
50	0.4375	1709.5252
51	0.446428571428571	1347.4662
52	0.455357142857143	2958.0442
53	0.464285714285714	522.8692
54	0.473214285714286	0
55	0.482142857142857	360.220200000001
56	0.491071428571429	763.2032
57	0.5	1276.4922
58	0.508928571428571	479.470200000001
59	0.517857142857143	676.2032
60	0.526785714285714	1405.4442
61	0.535714285714286	631.644200000001
62	0.544642857142857	480.4582
63	0.553571428571429	836.9422
64	0.5625	721.4282
65	0.571428571428571	581.1962
66	0.580357142857143	191.2162
67	0.589285714285714	661.5802
68	0.598214285714286	657.2842
69	0.607142857142857	639.1112
70	0.616071428571429	917.4732
71	0.625	887.6612
72	0.633928571428571	457.1382
73	0.642857142857143	537.626200000001
74	0.651785714285714	249.465200000001
75	0.660714285714286	374.0482
76	0.669642857142857	98.5392000000002
77	0.678571428571429	247.6692
78	0.6875	807.3702
79	0.696428571428571	256.1102
80	0.705357142857143	334.9102
81	0.714285714285714	0
82	0.723214285714286	381.7322
83	0.732142857142857	0
84	0.741071428571429	184.791200000001
85	0.75	0
86	0.758928571428571	0
87	0.767857142857143	0
88	0.776785714285714	0
89	0.785714285714286	0
90	0.794642857142857	0
91	0.803571428571429	162.5252
92	0.8125	0
93	0.821428571428571	97.1972000000005
94	0.830357142857143	0
95	0.839285714285714	0
96	0.848214285714286	695.6742
97	0.857142857142857	1210.6492
98	0.866071428571429	550.1342
99	0.875	1154.6152
100	0.883928571428571	751.4082
101	0.892857142857143	1183.5102
102	0.901785714285714	1345.5892
103	0.910714285714286	873.711200000001
104	0.919642857142857	979.782200000001
105	0.928571428571429	1657.3512
106	0.9375	1246.1932
107	0.946428571428571	1233.5662
108	0.955357142857143	593.9802
109	0.964285714285714	1517.1362
110	0.973214285714286	1072.1362
111	0.982142857142857	1295.6732
112	0.991071428571429	1134.1202
113	1	804.354200000001
