# Supplementary material for: Analysis of SMAD1/5 target genes in a sea anemone reveals ZSWIM4-6 as a novel BMP signaling modulator
Source: eLife. 2024 Feb 7;13:e80803. doi: 10.7554/eLife.80803 (PMC10849676; doi:10.7554/eLife.80803)
Supplement: Figure 6—source data 1. [file elife-80803-fig6-data1.zip › StdMO_ecto/StdMO_007_ecto.txt]

relative position	(pSMAD - background)/1000000
0.008849558	11.303164
0.017699115	8.890539
0.026548673	13.095414
0.03539823	11.53861
0.044247788	6.678637
0.053097345	11.406137
0.061946903	12.124164
0.07079646	7.120253
0.079646018	5.108853
0.088495575	5.801841
0.097345133	4.956982
0.10619469	9.314271
0.115044248	6.11399
0.123893805	9.274595
0.132743363	6.262874
0.14159292	6.358271
0.150442478	5.372864
0.159292035	4.546759
0.168141593	5.756748
0.17699115	3.452662
0.185840708	2.665443
0.194690265	2.361814
0.203539823	2.070946
0.212389381	4.558373
0.221238938	4.780572
0.230088496	4.066428
0.238938053	2.131115
0.247787611	5.731792
0.256637168	3.090583
0.265486726	5.048521
0.274336283	1.407602
0.283185841	1.668417
0.292035398	3.324474
0.300884956	4.109764
0.309734513	2.985542
0.318584071	2.864455
0.327433628	3.465224
0.336283186	2.90659
0.345132743	2.461985
0.353982301	1.730715
0.362831858	2.97175
0.371681416	2.559578
0.380530973	2.973501
0.389380531	2.025173
0.398230088	2.635824
0.407079646	4.081286
0.415929204	2.437182
0.424778761	1.705881
0.433628319	1.833366
0.442477876	2.22222
0.451327434	1.533077
0.460176991	1.583885
0.469026549	2.375288
0.477876106	2.878277
0.486725664	2.058771
0.495575221	2.648247
0.504424779	3.469027
0.513274336	0.250185
0.522123894	0.591011
0.530973451	1.300264
0.539823009	1.968906
0.548672566	1.949894
0.557522124	1.785026
0.566371681	1.412495
0.575221239	0.251898
0.584070796	0.976838
0.592920354	1.563313
0.601769912	1.487276
0.610619469	0
0.619469027	0.486655
0.628318584	0.85438
0.637168142	0.442987
0.646017699	0
0.654867257	0
0.663716814	0
0.672566372	0.130978
0.681415929	0.19558
0.690265487	0.799194
0.699115044	0
0.707964602	0.029735
0.716814159	0.421476
0.725663717	0.14945
0.734513274	0
0.743362832	0
0.752212389	0.350065
0.761061947	0.302966
0.769911504	0.153741
0.778761062	0
0.787610619	0.602966
0.796460177	0.492955
0.805309735	0.57379
0.814159292	1.163288
0.82300885	1.089917
0.831858407	1.394301
0.840707965	1.217518
0.849557522	1.172929
0.85840708	0.338045
0.867256637	1.792518
0.876106195	1.919648
0.884955752	1.283966
0.89380531	1.529276
0.902654867	1.683784
0.911504425	1.479039
0.920353982	1.467935
0.92920354	1.200859
0.938053097	1.543883
0.946902655	1.174997
0.955752212	1.265464
0.96460177	1.129892
0.973451327	1.740435
0.982300885	1.690494
0.991150442	0.167135
1	1.721654
