# Supplementary material for: Analysis of SMAD1/5 target genes in a sea anemone reveals ZSWIM4-6 as a novel BMP signaling modulator
Source: eLife. 2024 Feb 7;13:e80803. doi: 10.7554/eLife.80803 (PMC10849676; doi:10.7554/eLife.80803)
Supplement: Figure 6—source data 1. [file elife-80803-fig6-data1.zip › StdMO_ecto/StdMO_012_ecto.txt]

relative position	(pSMAD - background)/1000000
0.006896552	9.451106
0.013793103	11.687484
0.020689655	22.61552
0.027586207	12.849274
0.034482759	7.851155
0.04137931	10.062988
0.048275862	11.279067
0.055172414	6.17202
0.062068966	2.843379
0.068965517	9.902177
0.075862069	9.952205
0.082758621	13.21754
0.089655172	12.055547
0.096551724	7.741568
0.103448276	6.820788
0.110344828	11.253608
0.117241379	11.617029
0.124137931	10.423784
0.131034483	12.007831
0.137931034	13.985081
0.144827586	8.633816
0.151724138	9.754811
0.15862069	7.35166
0.165517241	11.130258
0.172413793	8.880977
0.179310345	6.401394
0.186206897	9.780451
0.193103448	7.319154
0.2	9.974225
0.206896552	6.435532
0.213793103	3.514129
0.220689655	5.673635
0.227586207	5.588068
0.234482759	6.425749
0.24137931	6.551617
0.248275862	4.605532
0.255172414	9.149852
0.262068966	10.231924
0.268965517	8.692201
0.275862069	8.368123
0.282758621	4.083339
0.289655172	6.169219
0.296551724	7.112032
0.303448276	5.272442
0.310344828	6.495526
0.317241379	7.884309
0.324137931	9.709574
0.331034483	3.307725
0.337931034	3.461044
0.344827586	5.165129
0.351724138	7.054141
0.35862069	7.072695
0.365517241	5.401478
0.372413793	5.732749
0.379310345	5.083345
0.386206897	10.186237
0.393103448	5.594821
0.4	4.991044
0.406896552	5.28058
0.413793103	4.680978
0.420689655	6.2399
0.427586207	4.166189
0.434482759	5.494659
0.44137931	4.827623
0.448275862	5.782894
0.455172414	7.489068
0.462068966	5.385255
0.468965517	5.8949
0.475862069	6.287918
0.482758621	5.655532
0.489655172	4.377773
0.496551724	5.173653
0.503448276	5.306592
0.510344828	4.170171
0.517241379	4.017701
0.524137931	4.550641
0.531034483	3.815436
0.537931034	5.537213
0.544827586	5.544876
0.551724138	5.336737
0.55862069	4.808611
0.565517241	5.215068
0.572413793	3.637978
0.579310345	5.975201
0.586206897	4.364544
0.593103448	4.828617
0.6	4.977544
0.606896552	2.96755
0.613793103	3.555448
0.620689655	4.055882
0.627586207	4.61455
0.634482759	4.947291
0.64137931	5.127707
0.648275862	5.075815
0.655172414	3.947773
0.662068966	4.47093
0.668965517	4.634586
0.675862069	5.444424
0.682758621	5.050761
0.689655172	5.624165
0.696551724	3.113647
0.703448276	4.366309
0.710344828	3.474364
0.717241379	3.376942
0.724137931	3.148574
0.731034483	3.838779
0.737931034	3.850966
0.744827586	3.503731
0.751724138	2.985092
0.75862069	2.737833
0.765517241	2.789406
0.772413793	2.746478
0.779310345	1.720165
0.786206897	2.418044
0.793103448	3.338743
0.8	3.307839
0.806896552	3.389599
0.813793103	2.309315
0.820689655	2.218773
0.827586207	3.176852
0.834482759	3.308532
0.84137931	2.58352
0.848275862	1.774249
0.855172414	2.446255
0.862068966	3.725309
0.868965517	2.872255
0.875862069	3.335358
0.882758621	3.875755
0.889655172	2.920376
0.896551724	3.575062
0.903448276	2.237315
0.910344828	3.06055
0.917241379	3.445924
0.924137931	3.150159
0.931034483	1.897436
0.937931034	3.707785
0.944827586	3.124442
0.951724138	3.105026
0.95862069	4.43896
0.965517241	2.692653
0.972413793	3.986418
0.979310345	4.066442
0.986206897	2.260821
0.993103448	1.661249
1	4.362166
