# Supplementary material for: Analysis of SMAD1/5 target genes in a sea anemone reveals ZSWIM4-6 as a novel BMP signaling modulator
Source: eLife. 2024 Feb 7;13:e80803. doi: 10.7554/eLife.80803 (PMC10849676; doi:10.7554/eLife.80803)
Supplement: Figure 6—source data 1. [file elife-80803-fig6-data1.zip › StdMO_ecto/StdMO_017_ecto.txt]

relative position	(pSMAD - background)/1000000
0.007692308	15.862470
0.015384615	8.124624
0.023076923	14.578389
0.030769231	7.014617
0.038461538	5.793374
0.046153846	9.790793
0.053846154	10.249477
0.061538462	6.685095
0.069230769	7.882764
0.076923077	10.368257
0.084615385	14.129712
0.092307692	20.906029
0.1	5.235168
0.107692308	16.309029
0.115384615	8.888543
0.123076923	9.758117
0.130769231	5.495713
0.138461538	20.257278
0.146153846	13.099367
0.153846154	18.850381
0.161538462	16.019949
0.169230769	14.951089
0.176923077	10.480360
0.184615385	9.753362
0.192307692	5.005039
0.2	12.132674
0.207692308	11.189335
0.215384615	13.036835
0.223076923	9.737787
0.230769231	11.952407
0.238461538	7.125172
0.246153846	11.110071
0.253846154	6.365837
0.261538462	8.686563
0.269230769	11.207493
0.276923077	15.752763
0.284615385	6.640677
0.292307692	4.618893
0.3	9.898913
0.307692308	5.920972
0.315384615	7.535087
0.323076923	6.231956
0.330769231	8.260416
0.338461538	17.084263
0.346153846	5.113172
0.353846154	11.238501
0.361538462	10.199899
0.369230769	5.829079
0.376923077	6.809706
0.384615385	12.771189
0.392307692	12.263664
0.4	7.047868
0.407692308	6.805793
0.415384615	7.960270
0.423076923	8.460320
0.430769231	5.573448
0.438461538	8.628232
0.446153846	12.218689
0.453846154	9.107088
0.461538462	7.078546
0.469230769	4.942761
0.476923077	7.406453
0.484615385	4.922485
0.492307692	5.396833
0.5	2.313746
0.507692308	8.103303
0.515384615	9.268266
0.523076923	8.171294
0.530769231	8.097812
0.538461538	4.018968
0.546153846	5.768268
0.553846154	9.055796
0.561538462	5.473356
0.569230769	2.062398
0.576923077	6.350405
0.584615385	3.662179
0.592307692	6.112574
0.6	3.899873
0.607692308	3.574643
0.615384615	5.703340
0.623076923	4.300500
0.630769231	4.372518
0.638461538	4.810340
0.646153846	3.233574
0.653846154	4.223845
0.661538462	5.230040
0.669230769	4.237534
0.676923077	3.323837
0.684615385	4.195389
0.692307692	3.858020
0.7	2.124776
0.707692308	3.713729
0.715384615	5.548882
0.723076923	2.331972
0.730769231	2.029243
0.738461538	4.304333
0.746153846	4.416798
0.753846154	4.271332
0.761538462	2.350451
0.769230769	3.272284
0.776923077	3.101645
0.784615385	3.982261
0.792307692	3.352528
0.8	2.966742
0.807692308	2.322586
0.815384615	2.702568
0.823076923	2.612859
0.830769231	2.904885
0.838461538	2.424289
0.846153846	0.973007
0.853846154	0.885485
0.861538462	3.096724
0.869230769	0.430379
0.876923077	1.079271
0.884615385	1.765451
0.892307692	0.666454
0.9	2.050833
0.907692308	1.262518
0.915384615	1.209676
0.923076923	1.874290
0.930769231	2.781670
0.938461538	2.763398
0.946153846	3.251035
0.953846154	2.235137
0.961538462	1.173415
0.969230769	1.455313
0.976923077	3.118658
0.984615385	2.220872
0.992307692	1.227870
1	1.221267
