# Supplementary material for: Analysis of SMAD1/5 target genes in a sea anemone reveals ZSWIM4-6 as a novel BMP signaling modulator
Source: eLife. 2024 Feb 7;13:e80803. doi: 10.7554/eLife.80803 (PMC10849676; doi:10.7554/eLife.80803)
Supplement: Figure 6—source data 1. [file elife-80803-fig6-data1.zip › StdMO_ecto/StdMO_022_ecto.txt]

relative position	(pSMAD - background)/1000000
0.009009009	10.327846
0.018018018	9.347125
0.027027027	10.253451
0.036036036	10.740741
0.045045045	10.335811
0.054054054	9.433404
0.063063063	13.152404
0.072072072	11.119055
0.081081081	10.832125
0.09009009	15.46673
0.099099099	10.595346
0.108108108	5.977276
0.117117117	7.859532
0.126126126	7.630788
0.135135135	8.197416
0.144144144	11.074334
0.153153153	12.734532
0.162162162	12.464648
0.171171171	8.947365
0.18018018	8.363217
0.189189189	5.684538
0.198198198	5.348234
0.207207207	8.508765
0.216216216	6.314019
0.225225225	4.911955
0.234234234	8.976669
0.243243243	5.843582
0.252252252	5.106844
0.261261261	9.24136
0.27027027	6.126241
0.279279279	10.542804
0.288288288	8.871971
0.297297297	6.924963
0.306306306	7.248749
0.315315315	6.303471
0.324324324	7.330796
0.333333333	8.225066
0.342342342	6.124836
0.351351351	5.632495
0.36036036	6.851574
0.369369369	4.843098
0.378378378	7.71178
0.387387387	5.531844
0.396396396	10.126185
0.405405405	7.553431
0.414414414	7.143272
0.423423423	4.512233
0.432432432	4.620249
0.441441441	5.05109
0.45045045	7.14478
0.459459459	7.301256
0.468468468	3.217225
0.477477477	5.846296
0.486486486	7.254264
0.495495495	7.930145
0.504504505	8.631082
0.513513514	7.916304
0.522522523	4.515558
0.531531532	4.997241
0.540540541	4.217955
0.54954955	4.707439
0.558558559	5.558066
0.567567568	3.630629
0.576576577	5.798455
0.585585586	4.154479
0.594594595	4.211598
0.603603604	5.32436
0.612612613	2.649629
0.621621622	3.328241
0.630630631	5.503725
0.63963964	4.327582
0.648648649	4.805209
0.657657658	3.56082
0.666666667	3.597542
0.675675676	4.37351
0.684684685	2.560987
0.693693694	3.231233
0.702702703	2.815026
0.711711712	4.492241
0.720720721	3.192241
0.72972973	3.754487
0.738738739	3.630653
0.747747748	2.099598
0.756756757	2.955931
0.765765766	2.177153
0.774774775	2.690225
0.783783784	2.846272
0.792792793	2.656058
0.801801802	3.342288
0.810810811	3.110177
0.81981982	3.489209
0.828828829	4.728122
0.837837838	3.725629
0.846846847	2.189153
0.855855856	1.422407
0.864864865	2.327939
0.873873874	1.553939
0.882882883	1.517368
0.891891892	3.563971
0.900900901	3.217122
0.90990991	3.123479
0.918918919	2.841756
0.927927928	3.262066
0.936936937	1.585915
0.945945946	1.306058
0.954954955	2.053209
0.963963964	2.425455
0.972972973	1.49501
0.981981982	2.347574
0.990990991	2.785129
1	2.614106
