# Supplementary material for: Analysis of SMAD1/5 target genes in a sea anemone reveals ZSWIM4-6 as a novel BMP signaling modulator
Source: eLife. 2024 Feb 7;13:e80803. doi: 10.7554/eLife.80803 (PMC10849676; doi:10.7554/eLife.80803)
Supplement: Figure 6—source data 1. [file elife-80803-fig6-data1.zip › StdMO_ecto/StdMO_025_ecto.txt]

relative position	(pSMAD - background)/1000000
0.009345794	15.78041625
0.018691589	10.17254025
0.028037383	12.70876625
0.037383178	9.77516325
0.046728972	8.73517725
0.056074766	8.18794625
0.065420561	11.24351025
0.074766355	8.32879725
0.08411215	9.90712025
0.093457944	10.30258925
0.102803738	13.39957125
0.112149533	13.07111125
0.121495327	8.78168425
0.130841121	10.93075425
0.140186916	8.26081525
0.14953271	19.70738025
0.158878505	6.39737125
0.168224299	2.93305025
0.177570093	15.00694525
0.186915888	17.12211925
0.196261682	10.58405025
0.205607477	6.54785825
0.214953271	6.59857125
0.224299065	18.38599825
0.23364486	16.01234525
0.242990654	7.68949325
0.252336449	9.43929325
0.261682243	10.53891925
0.271028037	7.45622425
0.280373832	7.11438925
0.289719626	7.72872125
0.299065421	5.26042625
0.308411215	8.38975925
0.317757009	9.14474825
0.327102804	10.00663525
0.336448598	13.44291125
0.345794393	6.10241525
0.355140187	4.58134525
0.364485981	12.22209325
0.373831776	7.09539825
0.38317757	5.44390325
0.392523364	6.81516125
0.401869159	5.38615325
0.411214953	7.71160725
0.420560748	4.29235725
0.429906542	5.92352925
0.439252336	3.85887225
0.448598131	2.73516125
0.457943925	6.26997725
0.46728972	4.52017425
0.476635514	4.41694325
0.485981308	3.08819425
0.495327103	2.88090225
0.504672897	4.33562725
0.514018692	4.50274725
0.523364486	5.83850225
0.53271028	5.51099725
0.542056075	3.95674125
0.551401869	3.59921625
0.560747664	7.00488925
0.570093458	5.60798425
0.579439252	4.56637325
0.588785047	4.58541925
0.598130841	2.96285025
0.607476636	3.99799825
0.61682243	4.52089925
0.626168224	3.83027825
0.635514019	3.02173925
0.644859813	4.78330425
0.654205607	3.87597325
0.663551402	2.97532025
0.672897196	3.66579325
0.682242991	4.16323225
0.691588785	2.26634425
0.700934579	2.79154625
0.710280374	2.85365825
0.719626168	3.70369725
0.728971963	1.63076925
0.738317757	3.88814125
0.747663551	3.81328225
0.757009346	2.80629025
0.76635514	1.61223125
0.775700935	2.85621625
0.785046729	1.86621625
0.794392523	2.76589225
0.803738318	2.13655425
0.813084112	3.01130425
0.822429907	1.20880425
0.831775701	3.43739225
0.841121495	1.92395125
0.85046729	1.08611325
0.859813084	1.37506225
0.869158879	1.47561325
0.878504673	2.32873825
0.887850467	1.50729725
0.897196262	1.60715725
0.906542056	2.03136325
0.91588785	1.36639225
0.925233645	2.00232625
0.934579439	2.67955425
0.943925234	3.69370925
0.953271028	2.14779725
0.962616822	0.97006225
0.971962617	1.51570925
0.981308411	1.63365725
0.990654206	1.53226025
1	2.46865725
