# Supplementary material for: Analysis of SMAD1/5 target genes in a sea anemone reveals ZSWIM4-6 as a novel BMP signaling modulator
Source: eLife. 2024 Feb 7;13:e80803. doi: 10.7554/eLife.80803 (PMC10849676; doi:10.7554/eLife.80803)
Supplement: Figure 6—source data 1. [file elife-80803-fig6-data1.zip › StdMO_ecto/StdMO_029_ecto.txt]

relative position	(pSMAD - background)/1000000
0.009090909	18.53881525
0.018181818	8.83962425
0.027272727	11.59949325
0.036363636	13.96855425
0.045454545	10.22397125
0.054545455	10.78002425
0.063636364	11.05682425
0.072727273	9.34662425
0.081818182	10.88407625
0.090909091	13.45325025
0.1	9.84944125
0.109090909	7.64529325
0.118181818	7.70001525
0.127272727	8.65999725
0.136363636	8.89972825
0.145454545	8.34805025
0.154545455	9.27321525
0.163636364	8.15701525
0.172727273	6.51133725
0.181818182	6.85895425
0.190909091	6.94658025
0.2	7.85871125
0.209090909	5.90115425
0.218181818	7.63448425
0.227272727	5.81546725
0.236363636	7.05984125
0.245454545	7.98461525
0.254545455	7.58527625
0.263636364	4.83833725
0.272727273	11.69043225
0.281818182	4.30867625
0.290909091	6.77825825
0.3	6.38911925
0.309090909	4.74857525
0.318181818	3.23637525
0.327272727	3.60798325
0.336363636	2.64837325
0.345454545	2.51438725
0.354545455	5.14623725
0.363636364	3.90584825
0.372727273	1.82349725
0.381818182	3.46068625
0.390909091	3.88973125
0.4	4.79886325
0.409090909	4.09997125
0.418181818	6.54405425
0.427272727	4.40023125
0.436363636	3.79272325
0.445454545	6.78918325
0.454545455	4.89856225
0.463636364	5.69757325
0.472727273	3.94633125
0.481818182	4.98078525
0.490909091	5.92029225
0.5	4.28550925
0.509090909	4.26676625
0.518181818	3.73911325
0.527272727	4.48205425
0.536363636	4.26464225
0.545454545	4.99395225
0.554545455	3.65193825
0.563636364	8.52888925
0.572727273	5.06794525
0.581818182	5.35048725
0.590909091	7.18628125
0.6	7.30843225
0.609090909	5.87016425
0.618181818	4.75370725
0.627272727	3.52101325
0.636363636	6.36877225
0.645454545	3.69301825
0.654545455	4.70793525
0.663636364	2.65153625
0.672727273	4.07591825
0.681818182	1.69402725
0.690909091	2.52061625
0.7	1.51501825
0.709090909	2.28608425
0.718181818	1.13574025
0.727272727	1.18035525
0.736363636	1.32908125
0.745454545	1.80545725
0.754545455	1.44992925
0.763636364	1.49922325
0.772727273	1.81093225
0.781818182	1.30354725
0.790909091	1.12454925
0.8	1.54990425
0.809090909	1.39236625
0.818181818	1.18313425
0.827272727	1.98270525
0.836363636	2.60528925
0.845454545	2.61332525
0.854545455	1.94871325
0.863636364	3.63681225
0.872727273	2.62727125
0.881818182	2.84097725
0.890909091	1.90263125
0.9	1.46654325
0.909090909	1.26723625
0.918181818	1.68811225
0.927272727	1.58145825
0.936363636	2.59651725
0.945454545	1.81437225
0.954545455	2.00160725
0.963636364	2.52397425
0.972727273	1.68166325
0.981818182	2.19834025
0.990909091	2.27069225
1	1.34408725
