# Supplementary material for: Analysis of SMAD1/5 target genes in a sea anemone reveals ZSWIM4-6 as a novel BMP signaling modulator
Source: eLife. 2024 Feb 7;13:e80803. doi: 10.7554/eLife.80803 (PMC10849676; doi:10.7554/eLife.80803)
Supplement: Figure 6—source data 1. [file elife-80803-fig6-data1.zip › StdMO_ecto/StdMO_034_ecto.txt]

relative position	(pSMAD - background)/1000000
0.008064516	12.25108575
0.016129032	13.64531375
0.024193548	8.15257875
0.032258065	13.22990875
0.040322581	7.58118875
0.048387097	12.64110775
0.056451613	9.56965175
0.064516129	8.17594575
0.072580645	6.46656375
0.080645161	7.21710775
0.088709677	10.94087975
0.096774194	6.43683575
0.10483871	11.28482175
0.112903226	12.92179075
0.120967742	11.71215175
0.129032258	9.96295275
0.137096774	9.35475775
0.14516129	12.48235575
0.153225806	9.42319675
0.161290323	9.90068475
0.169354839	9.32134975
0.177419355	9.13162375
0.185483871	9.95722075
0.193548387	12.76249575
0.201612903	11.43178875
0.209677419	11.09370275
0.217741935	10.54315975
0.225806452	6.61528875
0.233870968	10.44528175
0.241935484	9.69440375
0.25	10.69358675
0.258064516	10.27007475
0.266129032	12.21966675
0.274193548	9.75790375
0.282258065	7.94145875
0.290322581	9.73973975
0.298387097	7.72349575
0.306451613	5.35087375
0.314516129	7.40441975
0.322580645	3.56021875
0.330645161	9.19316975
0.338709677	8.16785575
0.346774194	8.46761375
0.35483871	7.88392775
0.362903226	6.02100075
0.370967742	4.05787975
0.379032258	7.49613875
0.387096774	10.13709375
0.39516129	9.45918375
0.403225806	5.13452275
0.411290323	7.10981575
0.419354839	10.62996775
0.427419355	8.06307875
0.435483871	9.51627675
0.443548387	7.85581375
0.451612903	5.59868875
0.459677419	7.18365175
0.467741935	6.91309175
0.475806452	7.46361075
0.483870968	4.13959175
0.491935484	5.72666075
0.5	4.66575875
0.508064516	10.28992775
0.516129032	5.16306275
0.524193548	2.20903875
0.532258065	7.10225975
0.540322581	6.88388875
0.548387097	7.51422275
0.556451613	7.62788875
0.564516129	8.68929775
0.572580645	9.08109875
0.580645161	8.06263975
0.588709677	8.20528375
0.596774194	8.44937275
0.60483871	8.44937275
0.612903226	7.81020175
0.620967742	11.50843475
0.629032258	12.09296175
0.637096774	10.06561275
0.64516129	10.65405775
0.653225806	8.99890675
0.661290323	7.89784575
0.669354839	8.29538675
0.677419355	10.39454375
0.685483871	5.32946175
0.693548387	6.81924275
0.701612903	8.68200975
0.709677419	5.10684775
0.717741935	5.69153375
0.725806452	7.67718775
0.733870968	4.93187975
0.741935484	5.73093075
0.75	4.57724475
0.758064516	4.63498175
0.766129032	4.95498175
0.774193548	3.75769775
0.782258065	3.61941275
0.790322581	5.45132475
0.798387097	6.25171175
0.806451613	6.05862475
0.814516129	6.13644175
0.822580645	7.67049275
0.830645161	7.22351475
0.838709677	6.15479975
0.846774194	5.90053675
0.85483871	5.61417175
0.862903226	3.55741975
0.870967742	3.00740075
0.879032258	2.64138475
0.887096774	3.48169875
0.89516129	3.54869075
0.903225806	2.64529375
0.911290323	2.61755375
0.919354839	3.22101375
0.927419355	5.37136575
0.935483871	3.77410375
0.943548387	2.87264175
0.951612903	4.90279175
0.959677419	2.92124175
0.967741935	4.15899575
0.975806452	2.44687975
0.983870968	3.02253975
0.991935484	3.65878175
1	3.94526975
