# Supplementary material for: Analysis of SMAD1/5 target genes in a sea anemone reveals ZSWIM4-6 as a novel BMP signaling modulator
Source: eLife. 2024 Feb 7;13:e80803. doi: 10.7554/eLife.80803 (PMC10849676; doi:10.7554/eLife.80803)
Supplement: Figure 6—source data 1. [file elife-80803-fig6-data1.zip › StdMO_ecto/StdMO_040_ecto.txt]

relative position	(pSMAD - background)/1000000
0.009433962	25.321281
0.018867925	14.694107
0.028301887	21.250707
0.037735849	11.487819
0.047169811	14.463507
0.056603774	15.920607
0.066037736	23.423494
0.075471698	20.785081
0.08490566	11.582981
0.094339623	11.013707
0.103773585	12.801769
0.113207547	12.076619
0.122641509	8.716807
0.132075472	19.970894
0.141509434	12.555407
0.150943396	9.303657
0.160377358	13.957769
0.169811321	17.918419
0.179245283	12.774407
0.188679245	7.608494
0.198113208	10.188994
0.20754717	15.043431
0.216981132	10.078307
0.226415094	9.847231
0.235849057	9.561844
0.245283019	7.424131
0.254716981	12.070894
0.264150943	12.557207
0.273584906	13.139119
0.283018868	9.500507
0.29245283	8.356294
0.301886792	8.513557
0.311320755	6.619519
0.320754717	7.677544
0.330188679	5.993044
0.339622642	8.318919
0.349056604	9.239457
0.358490566	7.531019
0.367924528	6.642644
0.377358491	8.888069
0.386792453	5.029457
0.396226415	7.585519
0.405660377	10.584157
0.41509434	11.777794
0.424528302	8.269957
0.433962264	6.719094
0.443396226	6.168094
0.452830189	8.374444
0.462264151	7.468057
0.471698113	8.082944
0.481132075	7.599481
0.490566038	6.485844
0.5	8.225294
0.509433962	5.134719
0.518867925	7.564244
0.528301887	6.743581
0.537735849	3.436469
0.547169811	5.181744
0.556603774	5.148119
0.566037736	5.063831
0.575471698	3.4517
0.58490566	4.833681
0.594339623	5.311286
0.603773585	4.484113
0.613207547	2.973834
0.622641509	3.104507
0.632075472	4.827594
0.641509434	3.85445
0.650943396	3.358796
0.660377358	3.945056
0.669811321	2.253902
0.679245283	2.962286
0.688679245	2.905325
0.698113208	3.356036
0.70754717	2.506363
0.716981132	3.151536
0.726415094	2.739729
0.735849057	3.862959
0.745283019	3.622613
0.754716981	3.7507
0.764150943	3.101142
0.773584906	3.270556
0.783018868	1.990363
0.79245283	3.644786
0.801886792	3.496959
0.811320755	1.935882
0.820754717	4.410998
0.830188679	2.556527
0.839622642	2.669777
0.849056604	3.783084
0.858490566	3.164709
0.867924528	4.202979
0.877358491	3.578209
0.886792453	1.615402
0.896226415	3.954498
0.905660377	2.186632
0.91509434	3.733575
0.924528302	3.865152
0.933962264	1.500921
0.943396226	1.822786
0.952830189	1.752056
0.962264151	4.662161
0.971698113	3.057584
0.981132075	1.730431
0.990566038	3.006411
1	2.909738
