# Supplementary material for: Analysis of SMAD1/5 target genes in a sea anemone reveals ZSWIM4-6 as a novel BMP signaling modulator
Source: eLife. 2024 Feb 7;13:e80803. doi: 10.7554/eLife.80803 (PMC10849676; doi:10.7554/eLife.80803)
Supplement: Figure 6—source data 1. [file elife-80803-fig6-data1.zip › StdMO_ecto/StdMO_048_ecto.txt]

relative position	(pSMAD - background)/1000000
0.008130081	8.82729275
0.016260163	10.47662975
0.024390244	12.24498575
0.032520325	15.47504475
0.040650407	7.26389775
0.048780488	5.90980475
0.056910569	16.53216075
0.06504065	13.46600675
0.073170732	10.53716175
0.081300813	10.77545675
0.089430894	8.45154575
0.097560976	9.24442075
0.105691057	20.59106475
0.113821138	13.29293975
0.12195122	10.16477975
0.130081301	13.82577575
0.138211382	8.11269175
0.146341463	7.85073175
0.154471545	8.97636675
0.162601626	9.81790175
0.170731707	6.68449875
0.178861789	6.93486575
0.18699187	9.77812775
0.195121951	3.62112275
0.203252033	6.35265175
0.211382114	10.63522375
0.219512195	8.36386075
0.227642276	8.32980575
0.235772358	9.78510375
0.243902439	8.17996375
0.25203252	7.11633775
0.260162602	12.54783175
0.268292683	9.20565775
0.276422764	8.60317775
0.284552846	11.90704675
0.292682927	5.41840375
0.300813008	7.48607775
0.308943089	10.83123275
0.317073171	8.89715775
0.325203252	6.11105475
0.333333333	3.98343975
0.341463415	6.48831375
0.349593496	6.98505875
0.357723577	8.68995075
0.365853659	8.21807075
0.37398374	7.44739375
0.382113821	8.49215375
0.390243902	7.10432275
0.398373984	7.28113075
0.406504065	7.54717975
0.414634146	7.16822375
0.422764228	2.87479275
0.430894309	4.89524975
0.43902439	4.21927775
0.447154472	4.73674575
0.455284553	5.84473575
0.463414634	7.26084975
0.471544715	4.67082175
0.479674797	6.39754275
0.487804878	4.85147575
0.495934959	4.51887175
0.504065041	6.48315675
0.512195122	6.13808075
0.520325203	2.81152075
0.528455285	2.96582875
0.536585366	5.08619375
0.544715447	2.96492175
0.552845528	3.96012375
0.56097561	2.63623675
0.569105691	3.73297175
0.577235772	2.57524375
0.585365854	5.82906475
0.593495935	3.12085175
0.601626016	3.33738975
0.609756098	4.51556475
0.617886179	4.88614275
0.62601626	2.72950975
0.634146341	1.67984275
0.642276423	2.58936375
0.650406504	3.43222975
0.658536585	3.06331175
0.666666667	4.71043875
0.674796748	2.19434975
0.682926829	2.47157575
0.691056911	3.45232675
0.699186992	3.16521175
0.707317073	3.31157075
0.715447154	4.04881475
0.723577236	3.52458075
0.731707317	3.66488275
0.739837398	4.41567475
0.74796748	3.74731375
0.756097561	1.73271075
0.764227642	2.34066975
0.772357724	2.11588075
0.780487805	4.43348675
0.788617886	2.87134975
0.796747967	3.32693875
0.804878049	1.73642675
0.81300813	1.09685575
0.821138211	1.80392975
0.829268293	1.91418675
0.837398374	2.57443875
0.845528455	2.07212875
0.853658537	2.57850175
0.861788618	2.61857575
0.869918699	2.40965975
0.87804878	2.21964875
0.886178862	2.18145475
0.894308943	1.43649575
0.902439024	4.08111275
0.910569106	2.13411275
0.918699187	3.35360375
0.926829268	2.41479875
0.93495935	2.65286875
0.943089431	3.31855475
0.951219512	2.68169575
0.959349593	2.87008875
0.967479675	0.93160875
0.975609756	0.66408475
0.983739837	3.83509375
0.991869919	1.34622175
1	2.72689675
