# Supplementary material for: Analysis of SMAD1/5 target genes in a sea anemone reveals ZSWIM4-6 as a novel BMP signaling modulator
Source: eLife. 2024 Feb 7;13:e80803. doi: 10.7554/eLife.80803 (PMC10849676; doi:10.7554/eLife.80803)
Supplement: Figure 6—source data 1. [file elife-80803-fig6-data1.zip › StdMO_ecto/StdMO_051_ecto.txt]

relative position	(pSMAD - background)/1000000
0.015151515	17.4249135
0.03030303	18.3581155
0.045454545	13.0700195
0.060606061	9.1077335
0.075757576	11.2110185
0.090909091	17.2246905
0.106060606	13.7730475
0.121212121	10.7870915
0.136363636	12.5545145
0.151515152	3.8929925
0.166666667	10.5949645
0.181818182	14.9747385
0.196969697	9.3618805
0.212121212	9.3938615
0.227272727	9.7186205
0.242424242	11.9713025
0.257575758	6.0053405
0.272727273	9.6488075
0.287878788	6.1492555
0.303030303	10.1634635
0.318181818	8.6752615
0.333333333	9.9257075
0.348484848	7.7607765
0.363636364	7.2617995
0.378787879	8.4961455
0.393939394	6.1849615
0.409090909	5.5440665
0.424242424	5.7677035
0.439393939	10.2116265
0.454545455	4.6330505
0.46969697	3.5025105
0.484848485	4.1270825
0.5	6.7970975
0.515151515	5.6796175
0.53030303	7.6728615
0.545454545	6.6114055
0.560606061	7.2653545
0.575757576	6.1650215
0.590909091	8.4133955
0.606060606	3.2947205
0.621212121	5.0079555
0.636363636	3.4408345
0.651515152	6.2478565
0.666666667	3.4262675
0.681818182	3.5519295
0.696969697	5.3250425
0.712121212	4.9508825
0.727272727	4.4400345
0.742424242	5.3721735
0.757575758	3.0339395
0.772727273	3.3424495
0.787878788	2.6565615
0.803030303	2.9145475
0.818181818	2.7990255
0.833333333	1.9222065
0.848484848	2.6713045
0.863636364	2.2447505
0.878787879	1.9327445
0.893939394	2.1995525
0.909090909	1.8436615
0.924242424	2.3847095
0.939393939	1.6865495
0.954545455	1.3279945
0.96969697	2.2686725
0.984848485	1.5003815
1	1.3444155
