# Supplementary material for: Analysis of SMAD1/5 target genes in a sea anemone reveals ZSWIM4-6 as a novel BMP signaling modulator
Source: eLife. 2024 Feb 7;13:e80803. doi: 10.7554/eLife.80803 (PMC10849676; doi:10.7554/eLife.80803)
Supplement: Figure 6—source data 1. [file elife-80803-fig6-data1.zip › StdMO_endo/StdMO_007_endo.txt]

relative position	(pSMAD - background)/1000000
0.020833333	28.808081
0.041666667	31.693781
0.0625	15.436011
0.083333333	18.298796
0.104166667	29.939961
0.125	11.896091
0.145833333	12.907071
0.166666667	13.902843
0.1875	16.866974
0.208333333	5.19307
0.229166667	4.806332
0.25	1.211201
0.270833333	3.797163
0.291666667	2.279029
0.3125	2.491163
0.333333333	3.739863
0.354166667	0.398585
0.375	8.17229
0.395833333	0.790619
0.416666667	1.971505
0.4375	2.827909
0.458333333	2.893575
0.479166667	0.883151
0.5	2.528398
0.520833333	0.962952
0.541666667	2.432218
0.5625	0.836386
0.583333333	3.94568
0.604166667	4.896055
0.625	1.33991
0.645833333	1.089839
0.666666667	0.564495
0.6875	1.27966
0.708333333	0.557561
0.729166667	0
0.75	0
0.770833333	0
0.791666667	0
0.8125	0
0.833333333	0
0.854166667	0
0.875	0
0.895833333	0
0.916666667	0
0.9375	0
0.958333333	0
0.979166667	0
1	0
