# Supplementary material for: Analysis of SMAD1/5 target genes in a sea anemone reveals ZSWIM4-6 as a novel BMP signaling modulator
Source: eLife. 2024 Feb 7;13:e80803. doi: 10.7554/eLife.80803 (PMC10849676; doi:10.7554/eLife.80803)
Supplement: Figure 6—source data 1. [file elife-80803-fig6-data1.zip › StdMO_endo/StdMO_017_endo.txt]

relative position	(pSMAD - background)/1000000
0.023255814	39.653437
0.046511628	27.239228
0.069767442	26.993455
0.093023256	19.599782
0.11627907	22.604672
0.139534884	22.982859
0.162790698	14.718287
0.186046512	11.09252
0.209302326	17.796453
0.23255814	12.297364
0.255813953	7.40316
0.279069767	5.577535
0.302325581	8.576951
0.325581395	10.764013
0.348837209	17.985208
0.372093023	8.610748
0.395348837	6.124364
0.418604651	4.947915
0.441860465	0.983885
0.465116279	0.837593
0.488372093	3.669823
0.511627907	0
0.534883721	0.662415
0.558139535	4.700785
0.581395349	2.931633
0.604651163	2.484725
0.627906977	1.570136
0.651162791	5.175662
0.674418605	2.212909
0.697674419	0
0.720930233	0.137579
0.744186047	0
0.76744186	0
0.790697674	0
0.813953488	0
0.837209302	0
0.860465116	0
0.88372093	0
0.906976744	0
0.930232558	0
0.953488372	0
0.976744186	0
1	0
