# Supplementary material for: Analysis of SMAD1/5 target genes in a sea anemone reveals ZSWIM4-6 as a novel BMP signaling modulator
Source: eLife. 2024 Feb 7;13:e80803. doi: 10.7554/eLife.80803 (PMC10849676; doi:10.7554/eLife.80803)
Supplement: Figure 6—source data 1. [file elife-80803-fig6-data1.zip › StdMO_endo/StdMO_022_endo.txt]

relative position	(pSMAD - background)/1000000
0.020408163	31.934852
0.040816327	6.790429
0.06122449	5.679699
0.081632653	3.331901
0.102040816	7.188449
0.12244898	6.119237
0.142857143	3.908651
0.163265306	8.739901
0.183673469	4.740564
0.204081633	6.339401
0.224489796	4.56391
0.244897959	2.484333
0.265306122	2.231612
0.285714286	0.896449
0.306122449	1.969083
0.326530612	0.444583
0.346938776	0.199968
0.367346939	9.804449
0.387755102	0.204795
0.408163265	2.149343
0.428571429	8.136247
0.448979592	2.085497
0.469387755	8.625602
0.489795918	4.324391
0.510204082	4.694872
0.530612245	2.013997
0.551020408	12.086093
0.571428571	2.458102
0.591836735	0.906872
0.612244898	0
0.632653061	6.966016
0.653061224	5.872439
0.673469388	0
0.693877551	0
0.714285714	0
0.734693878	0
0.755102041	0
0.775510204	0
0.795918367	0
0.816326531	0.089333
0.836734694	0
0.857142857	0
0.87755102	0
0.897959184	0
0.918367347	0
0.93877551	0
0.959183673	0
0.979591837	0
1	0
