# Supplementary material for: Analysis of SMAD1/5 target genes in a sea anemone reveals ZSWIM4-6 as a novel BMP signaling modulator
Source: eLife. 2024 Feb 7;13:e80803. doi: 10.7554/eLife.80803 (PMC10849676; doi:10.7554/eLife.80803)
Supplement: Figure 6—source data 1. [file elife-80803-fig6-data1.zip › StdMO_endo/StdMO_025_endo.txt]

relative position	(pSMAD - background)/1000000
0.022222222	37.56012125
0.044444444	22.14031225
0.066666667	14.52242825
0.088888889	27.92645025
0.111111111	21.64207225
0.133333333	9.83756525
0.155555556	29.85081525
0.177777778	9.17095625
0.2	12.93086225
0.222222222	4.42231525
0.244444444	3.47439325
0.266666667	15.66907025
0.288888889	11.19912225
0.311111111	4.34909125
0.333333333	11.38667425
0.355555556	4.93340925
0.377777778	6.05828425
0.4	3.79888325
0.422222222	21.02081025
0.444444444	5.23629925
0.466666667	2.69546125
0.488888889	6.11107525
0.511111111	4.99236725
0.533333333	1.08788825
0.555555556	4.78578925
0.577777778	6.51245025
0.6	5.44640925
0.622222222	1.20638825
0.644444444	0.60111225
0.666666667	2.99959625
0.688888889	1.28967425
0.711111111	2.26994525
0.733333333	0.69128425
0.755555556	0.26521125
0.777777778	1.65433125
0.8	0.52059125
0.822222222	0.37525825
0.844444444	1.35947625
0.866666667	0.26717425
0.888888889	0
0.911111111	0.90740325
0.933333333	0.20321125
0.955555556	0
0.977777778	0
1	0.19183425
