# Supplementary material for: Analysis of SMAD1/5 target genes in a sea anemone reveals ZSWIM4-6 as a novel BMP signaling modulator
Source: eLife. 2024 Feb 7;13:e80803. doi: 10.7554/eLife.80803 (PMC10849676; doi:10.7554/eLife.80803)
Supplement: Figure 6—source data 1. [file elife-80803-fig6-data1.zip › StdMO_endo/StdMO_029_endo.txt]

relative position	(pSMAD - background)/1000000
0.02173913	37.76431725
0.043478261	9.10191925
0.065217391	43.96111125
0.086956522	10.83966025
0.108695652	6.14460225
0.130434783	18.21272625
0.152173913	11.70247525
0.173913043	5.33602425
0.195652174	12.60050825
0.217391304	6.11667825
0.239130435	15.57579525
0.260869565	9.86318925
0.282608696	11.53578825
0.304347826	12.52398525
0.326086957	9.29918925
0.347826087	7.11945925
0.369565217	7.45954725
0.391304348	3.85512825
0.413043478	5.51314325
0.434782609	3.93952725
0.456521739	0.26165025
0.47826087	3.08838225
0.5	2.36795525
0.52173913	0.39986125
0.543478261	0.36728525
0.565217391	0.90907625
0.586956522	0
0.608695652	0
0.630434783	0
0.652173913	1.36179225
0.673913043	2.11267025
0.695652174	1.42678125
0.717391304	0.72352525
0.739130435	0.12329425
0.760869565	0
0.782608696	1.79762625
0.804347826	2.05377025
0.826086957	0
0.847826087	0.85359025
0.869565217	0.02458825
0.891304348	0
0.913043478	1.03165225
0.934782609	0.41388525
0.956521739	0.22862625
0.97826087	0
1	0
