# Supplementary material for: Analysis of SMAD1/5 target genes in a sea anemone reveals ZSWIM4-6 as a novel BMP signaling modulator
Source: eLife. 2024 Feb 7;13:e80803. doi: 10.7554/eLife.80803 (PMC10849676; doi:10.7554/eLife.80803)
Supplement: Figure 6—source data 1. [file elife-80803-fig6-data1.zip › StdMO_endo/StdMO_034_endo.txt]

relative position	(pSMAD - background)/1000000
0.025	31.14784375
0.05	11.20414175
0.075	8.58817975
0.1	21.50419375
0.125	15.92640975
0.15	8.41627675
0.175	16.99208475
0.2	8.80623575
0.225	1.04823275
0.25	0.97643475
0.275	7.42300975
0.3	7.59030475
0.325	15.84039775
0.35	0.11234775
0.375	6.23460075
0.4	5.50858975
0.425	0.47214575
0.45	0.27424975
0.475	1.07830475
0.5	0.37963275
0.525	0.99487175
0.55	5.55968075
0.575	0.44581375
0.6	0.39807875
0.625	2.20162575
0.65	2.04566075
0.675	2.06960775
0.7	2.82926375
0.725	4.65641775
0.75	3.15940475
0.775	1.11516275
0.8	0
0.825	0
0.85	0
0.875	0
0.9	0
0.925	0
0.95	0
0.975	0
1	0
