# Supplementary material for: Analysis of SMAD1/5 target genes in a sea anemone reveals ZSWIM4-6 as a novel BMP signaling modulator
Source: eLife. 2024 Feb 7;13:e80803. doi: 10.7554/eLife.80803 (PMC10849676; doi:10.7554/eLife.80803)
Supplement: Figure 6—source data 1. [file elife-80803-fig6-data1.zip › StdMO_endo/StdMO_048_endo.txt]

relative position	(pSMAD - background)/1000000
0.019607843	56.40869675
0.039215686	25.39313175
0.058823529	57.58321275
0.078431373	35.67417575
0.098039216	45.13623175
0.117647059	27.46865975
0.137254902	26.64872375
0.156862745	30.18947375
0.176470588	3.53098375
0.196078431	12.96825975
0.215686275	28.64890075
0.235294118	32.68595175
0.254901961	16.44487575
0.274509804	27.99594875
0.294117647	4.86970775
0.31372549	6.22708775
0.333333333	11.14405075
0.352941176	5.06746775
0.37254902	13.78429475
0.392156863	13.15399675
0.411764706	2.50974675
0.431372549	8.53289175
0.450980392	6.55489175
0.470588235	8.16040075
0.490196078	1.00650575
0.509803922	14.90805475
0.529411765	11.98603775
0.549019608	3.96303975
0.568627451	5.19781175
0.588235294	1.13168575
0.607843137	13.00630675
0.62745098	4.81063875
0.647058824	0.02265475
0.666666667	0.67032575
0.68627451	4.57257575
0.705882353	6.70584675
0.725490196	0
0.745098039	2.12060575
0.764705882	1.89978775
0.784313725	0.81263375
0.803921569	0.83215275
0.823529412	0
0.843137255	0
0.862745098	0
0.882352941	0.46766075
0.901960784	0.23369575
0.921568627	0.02899775
0.941176471	0
0.960784314	0
0.980392157	0
1	0
