# Supplementary material for: Analysis of SMAD1/5 target genes in a sea anemone reveals ZSWIM4-6 as a novel BMP signaling modulator
Source: eLife. 2024 Feb 7;13:e80803. doi: 10.7554/eLife.80803 (PMC10849676; doi:10.7554/eLife.80803)
Supplement: Figure 6—source data 1. [file elife-80803-fig6-data1.zip › StdMO_endo/StdMO_051_endo.txt]

relative position	(pSMAD - background)/1000000
0.028571429	26.1936485
0.057142857	35.7364195
0.085714286	15.4102835
0.114285714	25.5652265
0.142857143	12.2457675
0.171428571	14.1557245
0.2	13.0055955
0.228571429	6.5658595
0.257142857	3.3629005
0.285714286	1.7456405
0.314285714	5.7833785
0.342857143	3.9691065
0.371428571	2.3639895
0.4	2.2670605
0.428571429	1.7497115
0.457142857	0.3351405
0.485714286	1.5152835
0.514285714	3.0801435
0.542857143	0
0.571428571	1.8018885
0.6	3.9214405
0.628571429	0.5646495
0.657142857	0.2969285
0.685714286	1.3122205
0.714285714	0.3537285
0.742857143	2.0421825
0.771428571	1.2306215
0.8	0.2939315
0.828571429	0.5509095
0.857142857	0.0263385
0.885714286	0
0.914285714	0
0.942857143	0
0.971428571	0
1	0
