# Supplementary material for: Analysis of SMAD1/5 target genes in a sea anemone reveals ZSWIM4-6 as a novel BMP signaling modulator
Source: eLife. 2024 Feb 7;13:e80803. doi: 10.7554/eLife.80803 (PMC10849676; doi:10.7554/eLife.80803)
Supplement: Figure 6—source data 1. [file elife-80803-fig6-data1.zip › SWIM_ecto/SWIM_003_ecto.txt]

relative position	(pSMAD - background)/1000000
0.008403361	14.0493072
0.016806723	8.9964402
0.025210084	18.4914242
0.033613445	13.5871162
0.042016807	12.8889162
0.050420168	22.7063902
0.058823529	16.1517612
0.067226891	19.0198752
0.075630252	17.5298632
0.084033613	25.4803062
0.092436975	16.3333862
0.100840336	15.2620222
0.109243697	21.9085492
0.117647059	16.3246362
0.12605042	24.5474622
0.134453782	10.3362952
0.142857143	12.5818862
0.151260504	11.4210352
0.159663866	14.0928392
0.168067227	14.9351582
0.176470588	14.4168432
0.18487395	28.9795092
0.193277311	12.6048232
0.201680672	16.9137812
0.210084034	15.7258512
0.218487395	22.2600812
0.226890756	15.8154682
0.235294118	4.7276412
0.243697479	10.0185862
0.25210084	5.6974632
0.260504202	13.7025012
0.268907563	9.7573562
0.277310924	16.6470092
0.285714286	10.8359082
0.294117647	22.2509242
0.302521008	14.9291022
0.31092437	12.4714972
0.319327731	16.1180212
0.327731092	13.3448942
0.336134454	13.6605332
0.344537815	17.4054312
0.352941176	15.0096092
0.361344538	16.8766452
0.369747899	15.4922062
0.378151261	10.8755932
0.386554622	14.8554082
0.394957983	18.0998122
0.403361345	19.9368192
0.411764706	8.2893602
0.420168067	11.7986262
0.428571429	9.5635702
0.43697479	23.0508422
0.445378151	9.9515372
0.453781513	17.7345682
0.462184874	7.8866922
0.470588235	8.8286012
0.478991597	7.5598762
0.487394958	7.4039092
0.495798319	20.1767752
0.504201681	7.8715142
0.512605042	13.3859632
0.521008403	12.3965552
0.529411765	16.2317732
0.537815126	9.3136962
0.546218487	12.9701882
0.554621849	6.9113472
0.56302521	12.0699322
0.571428571	20.8794322
0.579831933	7.9307852
0.588235294	10.0285872
0.596638655	14.8044412
0.605042017	12.8377852
0.613445378	12.2471182
0.621848739	17.4547532
0.630252101	9.3441182
0.638655462	11.9303052
0.647058824	9.7901472
0.655462185	12.9611282
0.663865546	5.9942432
0.672268908	12.7791082
0.680672269	10.8738862
0.68907563	11.5293232
0.697478992	14.0873472
0.705882353	10.4839582
0.714285714	10.3055162
0.722689076	9.9265742
0.731092437	6.4613842
0.739495798	3.7015372
0.74789916	4.9935452
0.756302521	13.2428502
0.764705882	9.6197792
0.773109244	11.2882172
0.781512605	7.4358732
0.789915966	6.5234392
0.798319328	8.3682082
0.806722689	9.0145142
0.81512605	8.6927332
0.823529412	7.7117532
0.831932773	10.3096492
0.840336134	12.0935932
0.848739496	14.7294392
0.857142857	13.4224872
0.865546218	9.4018432
0.87394958	6.3957562
0.882352941	11.9125092
0.890756303	14.8559422
0.899159664	12.5964372
0.907563025	14.0033652
0.915966387	9.8310272
0.924369748	10.3293752
0.932773109	7.5759142
0.941176471	9.5110702
0.949579832	9.2808172
0.957983193	4.5750582
0.966386555	6.6674852
0.974789916	7.1360962
0.983193277	10.7654802
0.991596639	7.4497462
1	8.3160672
