# Supplementary material for: Analysis of SMAD1/5 target genes in a sea anemone reveals ZSWIM4-6 as a novel BMP signaling modulator
Source: eLife. 2024 Feb 7;13:e80803. doi: 10.7554/eLife.80803 (PMC10849676; doi:10.7554/eLife.80803)
Supplement: Figure 6—source data 1. [file elife-80803-fig6-data1.zip › SWIM_ecto/SWIM_008_ecto.txt]

relative position	(pSMAD - background)/1000000
0.008695652	41.121518
0.017391304	36.226062
0.026086957	16.132348
0.034782609	13.295138
0.043478261	33.205742
0.052173913	27.247396
0.060869565	30.164627
0.069565217	23.618733
0.07826087	23.413636
0.086956522	15.164598
0.095652174	23.058733
0.104347826	31.230925
0.113043478	39.120848
0.12173913	39.196877
0.130434783	28.789415
0.139130435	27.2118
0.147826087	21.310938
0.156521739	15.75403
0.165217391	29.773291
0.173913043	42.309098
0.182608696	36.9372
0.191304348	25.700189
0.2	20.710062
0.208695652	21.394143
0.217391304	21.233313
0.226086957	9.312813
0.234782609	14.843243
0.243478261	14.066441
0.252173913	21.663371
0.260869565	22.346639
0.269565217	25.413057
0.27826087	27.77222
0.286956522	26.672197
0.295652174	21.894976
0.304347826	16.466929
0.313043478	23.588139
0.32173913	24.856697
0.330434783	26.217383
0.339130435	26.462162
0.347826087	33.69536
0.356521739	22.756522
0.365217391	18.964767
0.373913043	13.825906
0.382608696	18.768325
0.391304348	16.921801
0.4	19.659453
0.408695652	19.790406
0.417391304	13.300162
0.426086957	19.723767
0.434782609	22.491232
0.443478261	22.27272
0.452173913	25.065697
0.460869565	18.726453
0.469565217	22.235848
0.47826087	31.849336
0.486956522	30.520243
0.495652174	32.852848
0.504347826	29.575918
0.513043478	29.414662
0.52173913	35.243708
0.530434783	28.201174
0.539130435	25.737534
0.547826087	19.625906
0.556521739	30.904662
0.565217391	19.383453
0.573913043	26.642848
0.582608696	18.576778
0.591304348	11.351674
0.6	13.904464
0.608695652	7.780743
0.617391304	14.73379
0.626086957	21.396185
0.634782609	13.226836
0.643478261	15.000708
0.652173913	14.204022
0.660869565	11.271778
0.669565217	13.184511
0.67826087	15.085522
0.686956522	13.515755
0.695652174	13.146185
0.704347826	5.466336
0.713043478	7.717544
0.72173913	5.22766
0.730434783	5.495803
0.739130435	8.206044
0.747826087	8.308187
0.756521739	2.321232
0.765217391	5.678676
0.773913043	4.551304
0.782608696	3.860231
0.791304348	4.637282
0.8	4.113633
0.808695652	3.756735
0.817391304	2.898598
0.826086957	2.359681
0.834782609	1.764619
0.843478261	3.295204
0.852173913	7.377534
0.860869565	3.319406
0.869565217	1.878786
0.87826087	2.581348
0.886956522	2.038842
0.895652174	2.217685
0.904347826	1.241729
0.913043478	2.484606
0.92173913	1.717834
0.930434783	1.919219
0.939130435	3.262492
0.947826087	8.039213
0.956521739	5.095935
0.965217391	1.182372
0.973913043	3.281288
0.982608696	2.600717
0.991304348	3.063574
1	6.04741
