# Supplementary material for: Analysis of SMAD1/5 target genes in a sea anemone reveals ZSWIM4-6 as a novel BMP signaling modulator
Source: eLife. 2024 Feb 7;13:e80803. doi: 10.7554/eLife.80803 (PMC10849676; doi:10.7554/eLife.80803)
Supplement: Figure 6—source data 1. [file elife-80803-fig6-data1.zip › SWIM_ecto/SWIM_011_ecto.txt]

relative position	(pSMAD - background)/1000000
0.006896552	7.13967725
0.013793103	8.65891125
0.020689655	5.72693125
0.027586207	7.75367325
0.034482759	10.79387225
0.04137931	20.42920125
0.048275862	10.93455925
0.055172414	13.93830025
0.062068966	16.46557125
0.068965517	15.31950925
0.075862069	12.59249725
0.082758621	5.50362025
0.089655172	3.80079725
0.096551724	11.84721925
0.103448276	13.27147725
0.110344828	15.01063025
0.117241379	12.85229925
0.124137931	13.60980725
0.131034483	13.25327525
0.137931034	9.64328325
0.144827586	29.20608225
0.151724138	9.17589925
0.15862069	14.31464925
0.165517241	16.89237025
0.172413793	13.95466825
0.179310345	13.48272625
0.186206897	17.96671925
0.193103448	30.02463925
0.2	15.22889825
0.206896552	29.61605925
0.213793103	21.91802325
0.220689655	15.49524625
0.227586207	22.22159425
0.234482759	19.41836225
0.24137931	18.37374625
0.248275862	32.05462125
0.255172414	27.12287125
0.262068966	12.56305025
0.268965517	18.23563925
0.275862069	16.70449625
0.282758621	23.36314825
0.289655172	27.44490725
0.296551724	30.35955925
0.303448276	29.59282625
0.310344828	18.78997825
0.317241379	18.41722825
0.324137931	17.01136225
0.331034483	10.27132625
0.337931034	19.56140725
0.344827586	21.74422825
0.351724138	25.47214825
0.35862069	28.13144225
0.365517241	26.92500525
0.372413793	37.75040725
0.379310345	30.94140725
0.386206897	18.70743425
0.393103448	25.29739825
0.4	21.72487125
0.406896552	24.51559425
0.413793103	30.17806825
0.420689655	17.18164825
0.427586207	32.48663025
0.434482759	42.48871925
0.44137931	21.40386225
0.448275862	28.94117525
0.455172414	22.65663025
0.462068966	28.94319225
0.468965517	26.32503225
0.475862069	24.43421925
0.482758621	26.37716625
0.489655172	33.07952325
0.496551724	21.40163925
0.503448276	18.37691625
0.510344828	33.39802325
0.517241379	38.11396925
0.524137931	35.26797825
0.531034483	40.40475525
0.537931034	32.63489825
0.544827586	40.20160325
0.551724138	25.79551425
0.55862069	26.80836225
0.565517241	33.14788925
0.572413793	18.79421925
0.579310345	41.90174625
0.586206897	26.96882625
0.593103448	17.75539825
0.6	16.77603225
0.606896552	19.48257625
0.613793103	22.69565725
0.620689655	30.21218425
0.627586207	32.12765725
0.634482759	19.65659425
0.64137931	20.51538025
0.648275862	19.96888025
0.655172414	11.96040725
0.662068966	15.77135325
0.668965517	7.97299625
0.675862069	13.07511225
0.682758621	8.30305025
0.689655172	10.26012125
0.696551724	5.37681825
0.703448276	15.93413025
0.710344828	14.44655925
0.717241379	14.51464825
0.724137931	21.27498725
0.731034483	9.36682625
0.737931034	13.71805025
0.744827586	21.26297825
0.751724138	20.83736225
0.75862069	14.01639825
0.765517241	14.55353225
0.772413793	7.24167525
0.779310345	11.06196925
0.786206897	18.24421925
0.793103448	19.15153225
0.8	13.86729125
0.806896552	7.83660325
0.813793103	11.06196925
0.820689655	17.72176425
0.827586207	19.60098725
0.834482759	12.69792525
0.84137931	11.03645125
0.848275862	9.79255925
0.855172414	12.48685325
0.862068966	5.38906825
0.868965517	8.28123725
0.875862069	15.59455025
0.882758621	5.77775825
0.889655172	5.33436725
0.896551724	5.67641425
0.903448276	2.46035125
0.910344828	7.22051725
0.917241379	5.39541225
0.924137931	6.40134025
0.931034483	12.90977525
0.937931034	9.31151725
0.944827586	6.95576025
0.951724138	5.95224525
0.95862069	7.84263025
0.965517241	3.95430625
0.972413793	10.07701525
0.979310345	4.60689525
0.986206897	4.92948725
0.993103448	8.80479325
1	11.59128325
