# Supplementary material for: Analysis of SMAD1/5 target genes in a sea anemone reveals ZSWIM4-6 as a novel BMP signaling modulator
Source: eLife. 2024 Feb 7;13:e80803. doi: 10.7554/eLife.80803 (PMC10849676; doi:10.7554/eLife.80803)
Supplement: Figure 6—source data 1. [file elife-80803-fig6-data1.zip › SWIM_ecto/SWIM_015_ecto.txt]

relative position	(pSMAD - background)/1000000
0.006711409	20.0033195
0.013422819	11.5515775
0.020134228	7.1089655
0.026845638	9.3852075
0.033557047	15.4097795
0.040268456	13.8806825
0.046979866	7.2616325
0.053691275	15.3233635
0.060402685	18.0625025
0.067114094	24.4178425
0.073825503	21.8561425
0.080536913	10.7226045
0.087248322	13.5737805
0.093959732	24.9531215
0.100671141	15.3986105
0.10738255	10.9057215
0.11409396	15.0093015
0.120805369	10.4544985
0.127516779	14.1762115
0.134228188	12.9144865
0.140939597	15.7956305
0.147651007	24.1330305
0.154362416	20.9980725
0.161073826	17.7226195
0.167785235	14.7537825
0.174496644	9.6902795
0.181208054	8.7375985
0.187919463	15.7304875
0.194630872	22.3106425
0.201342282	20.5815475
0.208053691	20.3410595
0.214765101	22.4970115
0.22147651	16.9204525
0.228187919	16.9559755
0.234899329	19.8455945
0.241610738	18.3203685
0.248322148	15.4552975
0.255033557	12.7434285
0.261744966	9.1404165
0.268456376	10.9162135
0.275167785	21.8775715
0.281879195	21.6297375
0.288590604	17.2679405
0.295302013	22.7392025
0.302013423	18.2971665
0.308724832	10.4454045
0.315436242	17.9899875
0.322147651	11.1297495
0.32885906	25.6172025
0.33557047	16.0056905
0.342281879	17.8976065
0.348993289	22.1670715
0.355704698	15.4430595
0.362416107	20.3697025
0.369127517	26.7423805
0.375838926	16.2598565
0.382550336	11.0821545
0.389261745	16.8159875
0.395973154	18.4567855
0.402684564	24.2931425
0.409395973	19.0730115
0.416107383	21.8321785
0.422818792	15.5432255
0.429530201	16.5825355
0.436241611	17.3952025
0.44295302	16.2864875
0.44966443	14.1626545
0.456375839	10.8840115
0.463087248	11.6989285
0.469798658	19.9550715
0.476510067	19.9724025
0.483221477	11.9049935
0.489932886	19.2716425
0.496644295	9.7591145
0.503355705	14.3980105
0.510067114	16.6554735
0.516778523	18.8567015
0.523489933	10.7973855
0.530201342	21.8285245
0.536912752	11.7516875
0.543624161	12.2678675
0.55033557	17.7673955
0.55704698	17.5321495
0.563758389	16.7848555
0.570469799	11.5287895
0.577181208	14.3877015
0.583892617	10.4773045
0.590604027	12.5085915
0.597315436	30.3805915
0.604026846	18.9181355
0.610738255	25.9985395
0.617449664	16.3125135
0.624161074	17.2416905
0.630872483	14.5558125
0.637583893	12.6801785
0.644295302	14.5329375
0.651006711	13.3110885
0.657718121	16.1886515
0.66442953	18.2188125
0.67114094	18.6769905
0.677852349	20.9707405
0.684563758	18.5963385
0.691275168	24.2137675
0.697986577	18.3010715
0.704697987	23.0635085
0.711409396	25.8782675
0.718120805	27.3620175
0.724832215	23.9693385
0.731543624	14.8238215
0.738255034	26.1211425
0.744966443	12.8962405
0.751677852	12.7833215
0.758389262	14.8604635
0.765100671	21.0090885
0.771812081	17.4618215
0.77852349	15.2999195
0.785234899	14.1431495
0.791946309	19.1340325
0.798657718	17.3208525
0.805369128	21.0221985
0.812080537	19.2950615
0.818791946	17.8076425
0.825503356	13.4085375
0.832214765	11.6558195
0.838926174	21.6046065
0.845637584	13.8269195
0.852348993	15.1358545
0.859060403	11.6580295
0.865771812	7.3320295
0.872483221	17.8554385
0.879194631	13.2589275
0.88590604	7.1839705
0.89261745	16.0758465
0.899328859	16.6393145
0.906040268	20.6858765
0.912751678	17.5509925
0.919463087	11.2804895
0.926174497	4.8564745
0.932885906	11.8733875
0.939597315	8.9206065
0.946308725	18.7407885
0.953020134	10.6715255
0.959731544	12.2757155
0.966442953	5.7381315
0.973154362	11.0430515
0.979865772	14.0273795
0.986577181	9.6103435
0.993288591	11.6080735
1	15.5956645
