# Supplementary material for: Analysis of SMAD1/5 target genes in a sea anemone reveals ZSWIM4-6 as a novel BMP signaling modulator
Source: eLife. 2024 Feb 7;13:e80803. doi: 10.7554/eLife.80803 (PMC10849676; doi:10.7554/eLife.80803)
Supplement: Figure 6—source data 1. [file elife-80803-fig6-data1.zip › SWIM_ecto/SWIM_031_ecto.txt]

relative position	(pSMAD - background)/1000000
0.011235955	11.483891
0.02247191	7.534803
0.033707865	4.286669
0.04494382	3.858246
0.056179775	6.047392
0.06741573	8.283377
0.078651685	4.277272
0.08988764	3.46532
0.101123596	7.051994
0.112359551	8.53524
0.123595506	8.430502
0.134831461	12.724836
0.146067416	10.63551
0.157303371	8.496756
0.168539326	9.062137
0.179775281	8.356598
0.191011236	5.316943
0.202247191	7.806613
0.213483146	8.935104
0.224719101	7.01125
0.235955056	11.623653
0.247191011	3.907137
0.258426966	4.964145
0.269662921	5.527169
0.280898876	8.21879
0.292134831	6.17508
0.303370787	6.903137
0.314606742	5.822959
0.325842697	6.594588
0.337078652	7.470284
0.348314607	3.762865
0.359550562	1.760466
0.370786517	1.405933
0.382022472	3.460574
0.393258427	3.634523
0.404494382	4.413023
0.415730337	1.544684
0.426966292	1.032317
0.438202247	0.155205
0.449438202	0
0.460674157	0
0.471910112	0
0.483146067	0.161801
0.494382022	0.711977
0.505617978	0.612728
0.516853933	1.365704
0.528089888	0.895635
0.539325843	1.386464
0.550561798	0.867289
0.561797753	1.193322
0.573033708	1.5891
0.584269663	1.784258
0.595505618	0.877342
0.606741573	2.01465
0.617977528	2.422419
0.629213483	2.377059
0.640449438	1.541838
0.651685393	1.97319
0.662921348	2.287277
0.674157303	2.558581
0.685393258	2.64256
0.696629213	2.138315
0.707865169	1.59108
0.719101124	2.230887
0.730337079	1.998819
0.741573034	1.098298
0.752808989	0.685999
0.764044944	0.423628
0.775280899	0.527143
0.786516854	1.871207
0.797752809	1.51265
0.808988764	0.443698
0.820224719	0.597775
0.831460674	0
0.842696629	1.026952
0.853932584	0
0.865168539	0
0.876404494	0
0.887640449	0
0.898876404	0
0.91011236	0
0.921348315	0
0.93258427	0
0.943820225	0
0.95505618	0
0.966292135	0
0.97752809	0
0.988764045	0
1	0.496454
