# Supplementary material for: Analysis of SMAD1/5 target genes in a sea anemone reveals ZSWIM4-6 as a novel BMP signaling modulator
Source: eLife. 2024 Feb 7;13:e80803. doi: 10.7554/eLife.80803 (PMC10849676; doi:10.7554/eLife.80803)
Supplement: Figure 6—source data 1. [file elife-80803-fig6-data1.zip › SWIM_ecto/SWIM_039_ecto.txt]

relative position	(pSMAD - background)/1000000
0.0125	15.03758725
0.025	14.72530225
0.0375	11.14656825
0.05	14.22138725
0.0625	14.90152725
0.075	11.57802725
0.0875	18.63985825
0.1	18.01678425
0.1125	17.65604425
0.125	10.03431525
0.1375	4.63480725
0.15	9.21158125
0.1625	8.99371625
0.175	13.36950725
0.1875	14.04962025
0.2	11.78776725
0.2125	11.98614625
0.225	5.06089725
0.2375	12.46669425
0.25	12.50115125
0.2625	7.47192525
0.275	14.96853025
0.2875	17.87556925
0.3	9.80782425
0.3125	9.70932125
0.325	10.65524225
0.3375	9.98758125
0.35	10.05658625
0.3625	10.09622525
0.375	9.00499925
0.3875	10.43680125
0.4	13.47215725
0.4125	12.79487425
0.425	12.80345125
0.4375	6.58556925
0.45	4.59549025
0.4625	6.01185725
0.475	9.04572825
0.4875	8.82919125
0.5	7.91830425
0.5125	6.49014025
0.525	6.22693725
0.5375	8.26622525
0.55	3.09942225
0.5625	3.80501025
0.575	5.57877325
0.5875	7.17962625
0.6	6.18842225
0.6125	5.02833825
0.625	4.10236625
0.6375	4.71807825
0.65	2.99412925
0.6625	3.21963725
0.675	3.21140525
0.6875	2.98122525
0.7	3.06850225
0.7125	3.91220825
0.725	4.46736025
0.7375	2.30009525
0.75	3.30943925
0.7625	2.89615125
0.775	3.04876125
0.7875	4.01440025
0.8	4.10635525
0.8125	2.70114025
0.825	2.41603325
0.8375	1.59352425
0.85	1.44149425
0.8625	3.50649325
0.875	3.00674725
0.8875	2.28858525
0.9	3.22769025
0.9125	3.60535225
0.925	3.20534025
0.9375	5.36387225
0.95	1.60982925
0.9625	2.40007725
0.975	2.55942325
0.9875	5.08262925
1	3.50643625
