# Supplementary material for: Analysis of SMAD1/5 target genes in a sea anemone reveals ZSWIM4-6 as a novel BMP signaling modulator
Source: eLife. 2024 Feb 7;13:e80803. doi: 10.7554/eLife.80803 (PMC10849676; doi:10.7554/eLife.80803)
Supplement: Figure 6—source data 1. [file elife-80803-fig6-data1.zip › SWIM_ecto/SWIM_045_ecto.txt]

relative position	(pSMAD - background)/1000000
0.007194245	10.8784095
0.014388489	9.2710255
0.021582734	9.2339155
0.028776978	11.4798615
0.035971223	8.2265595
0.043165468	8.5686835
0.050359712	8.7020805
0.057553957	8.4073265
0.064748201	12.0389225
0.071942446	8.3878615
0.079136691	11.7907315
0.086330935	11.4275595
0.09352518	8.8888475
0.100719424	9.3785395
0.107913669	9.1507515
0.115107914	10.5019295
0.122302158	9.0041145
0.129496403	9.0000875
0.136690647	7.2446425
0.143884892	7.7592105
0.151079137	8.2949225
0.158273381	8.5946285
0.165467626	7.2806965
0.172661871	5.4608265
0.179856115	9.3951695
0.18705036	11.7049025
0.194244604	7.7774025
0.201438849	6.3121965
0.208633094	7.4801835
0.215827338	12.8567855
0.223021583	6.2799505
0.230215827	12.5707725
0.237410072	6.0891835
0.244604317	6.6226835
0.251798561	8.6229435
0.258992806	8.7370735
0.26618705	8.4109635
0.273381295	10.2549225
0.28057554	8.5720115
0.287769784	5.3968335
0.294964029	6.8440875
0.302158273	6.5895255
0.309352518	6.2817725
0.316546763	9.6834095
0.323741007	7.6763065
0.330935252	10.2443475
0.338129496	14.8433065
0.345323741	11.0426485
0.352517986	9.1285395
0.35971223	10.3734155
0.366906475	11.1893065
0.374100719	10.5067445
0.381294964	9.9471625
0.388489209	9.9640255
0.395683453	9.8225805
0.402877698	9.9124025
0.410071942	10.1350665
0.417266187	14.0504635
0.424460432	8.4403475
0.431654676	9.5290055
0.438848921	9.2331005
0.446043165	10.3127855
0.45323741	10.8289775
0.460431655	8.9981625
0.467625899	15.7233685
0.474820144	15.1984505
0.482014388	10.7049635
0.489208633	8.0457655
0.496402878	8.7052445
0.503597122	8.4332445
0.510791367	7.7070805
0.517985612	6.0630255
0.525179856	7.2511555
0.532374101	9.4584635
0.539568345	9.4584635
0.54676259	11.7790735
0.553956835	10.9846965
0.561151079	6.8069705
0.568345324	6.5272245
0.575539568	7.2434225
0.582733813	12.1799505
0.589928058	5.5433405
0.597122302	5.2012655
0.604316547	9.9350255
0.611510791	9.8586215
0.618705036	10.6404295
0.625899281	7.5711215
0.633093525	10.3126765
0.64028777	7.4375185
0.647482014	11.6206215
0.654676259	13.6854095
0.661870504	12.4762855
0.669064748	12.6141765
0.676258993	6.1898955
0.683453237	3.7008135
0.690647482	5.6428955
0.697841727	10.2869025
0.705035971	6.9173205
0.712230216	8.2003065
0.71942446	10.6195525
0.726618705	7.7274155
0.73381295	12.2496765
0.741007194	6.6635665
0.748201439	7.9866285
0.755395683	13.3298815
0.762589928	12.7798615
0.769784173	4.9152995
0.776978417	7.3547585
0.784172662	12.0285465
0.791366906	5.1626625
0.798561151	4.9831425
0.805755396	9.7394985
0.81294964	6.7785735
0.820143885	8.2106145
0.827338129	5.9246625
0.834532374	6.9266765
0.841726619	5.0409845
0.848920863	8.1093685
0.856115108	3.1086355
0.863309353	3.8869435
0.870503597	7.8369705
0.877697842	12.1401625
0.884892086	3.9863205
0.892086331	7.3804915
0.899280576	10.0929155
0.90647482	7.1822995
0.913669065	5.9253815
0.920863309	4.9365525
0.928057554	6.7053545
0.935251799	6.0812925
0.942446043	8.3136695
0.949640288	6.4352245
0.956834532	13.6983265
0.964028777	6.1403815
0.971223022	7.1777105
0.978417266	7.1596555
0.985611511	5.5926215
0.992805755	6.4475735
1	6.6713135
