# Supplementary material for: Analysis of SMAD1/5 target genes in a sea anemone reveals ZSWIM4-6 as a novel BMP signaling modulator
Source: eLife. 2024 Feb 7;13:e80803. doi: 10.7554/eLife.80803 (PMC10849676; doi:10.7554/eLife.80803)
Supplement: Figure 6—source data 1. [file elife-80803-fig6-data1.zip › SWIM_ecto/SWIM_048_ecto.txt]

relative position	(pSMAD - background)/1000000
0.007936508	21.62619333
0.015873016	22.14628633
0.023809524	22.14628633
0.031746032	24.35225533
0.03968254	29.78976733
0.047619048	34.51663833
0.055555556	21.27362933
0.063492063	24.67822933
0.071428571	10.41038933
0.079365079	26.37099233
0.087301587	26.84841233
0.095238095	22.93344733
0.103174603	33.48062433
0.111111111	21.52761633
0.119047619	11.74564133
0.126984127	16.84724433
0.134920635	24.34468233
0.142857143	10.96893033
0.150793651	7.900504333
0.158730159	20.96378233
0.166666667	26.82682333
0.174603175	18.70554633
0.182539683	19.20684333
0.19047619	17.43885033
0.198412698	16.40083633
0.206349206	30.64990433
0.214285714	28.92189133
0.222222222	21.79168833
0.23015873	19.68816833
0.238095238	15.70551933
0.246031746	19.72463433
0.253968254	21.71785733
0.261904762	22.71867433
0.26984127	8.470553333
0.277777778	19.27389133
0.285714286	12.64841833
0.293650794	18.41716133
0.301587302	15.15662733
0.30952381	19.35024233
0.317460317	21.23799933
0.325396825	14.73422233
0.333333333	14.28151133
0.341269841	11.20264133
0.349206349	14.08501833
0.357142857	14.23851133
0.365079365	10.80818233
0.373015873	9.996285333
0.380952381	16.63414833
0.388888889	18.87718233
0.396825397	10.39025133
0.404761905	7.014710333
0.412698413	5.313867333
0.420634921	7.360809333
0.428571429	13.51483333
0.436507937	5.847205333
0.444444444	4.811170333
0.452380952	19.49790233
0.46031746	16.88482133
0.468253968	5.397716333
0.476190476	3.776426333
0.484126984	5.753867333
0.492063492	5.699507333
0.5	14.67861233
0.507936508	12.76178633
0.515873016	14.00515833
0.523809524	9.418612333
0.531746032	6.398972333
0.53968254	13.55926333
0.547619048	6.584921333
0.555555556	11.45454933
0.563492063	3.517104333
0.571428571	5.941855333
0.579365079	9.284768333
0.587301587	18.07870233
0.595238095	11.20567333
0.603174603	10.63600933
0.611111111	9.171238333
0.619047619	9.380850333
0.626984127	11.29551933
0.634920635	4.027919333
0.642857143	7.183200333
0.650793651	8.377381333
0.658730159	6.638775333
0.666666667	6.355012333
0.674603175	7.593544333
0.682539683	7.663475333
0.69047619	7.918700333
0.698412698	3.651538333
0.706349206	11.11583833
0.714285714	9.087975333
0.722222222	6.538538333
0.73015873	8.796706333
0.738095238	8.582750333
0.746031746	2.340481333
0.753968254	7.470669333
0.761904762	8.172200333
0.76984127	7.122124333
0.777777778	5.949576333
0.785714286	6.850616333
0.793650794	4.758275333
0.801587302	4.015703333
0.80952381	3.970814333
0.817460317	5.656548333
0.825396825	3.240974333
0.833333333	6.425383333
0.841269841	4.940252333
0.849206349	4.146217333
0.857142857	5.252452333
0.865079365	4.455617333
0.873015873	3.046774333
0.880952381	3.087505333
0.888888889	3.804272333
0.896825397	4.820468333
0.904761905	3.990714333
0.912698413	2.782045333
0.920634921	5.048378333
0.928571429	3.098521333
0.936507937	3.009957333
0.944444444	2.895115333
0.952380952	1.624430333
0.96031746	3.149171333
0.968253968	1.964084333
0.976190476	4.421497333
0.984126984	2.419544333
0.992063492	2.913719333
1	3.127283333
