# Supplementary material for: Analysis of SMAD1/5 target genes in a sea anemone reveals ZSWIM4-6 as a novel BMP signaling modulator
Source: eLife. 2024 Feb 7;13:e80803. doi: 10.7554/eLife.80803 (PMC10849676; doi:10.7554/eLife.80803)
Supplement: Figure 6—source data 1. [file elife-80803-fig6-data1.zip › SWIM_ecto/SWIM_051_ecto.txt]

relative position	(pSMAD - background)/1000000
0.010638298	29.27504675
0.021276596	22.02528875
0.031914894	9.02149375
0.042553191	34.12517275
0.053191489	23.65475275
0.063829787	17.61675275
0.074468085	18.07738675
0.085106383	2.66486875
0.095744681	3.00491375
0.106382979	22.72819875
0.117021277	17.84695775
0.127659574	13.60604675
0.138297872	25.77829675
0.14893617	12.70266375
0.159574468	30.61784175
0.170212766	26.27199375
0.180851064	19.43152975
0.191489362	6.04822575
0.20212766	10.25339575
0.212765957	16.93927975
0.223404255	11.36195775
0.234042553	16.11348475
0.244680851	22.43473475
0.255319149	12.06034175
0.265957447	13.25511875
0.276595745	19.09803875
0.287234043	12.70714575
0.29787234	14.75163675
0.308510638	15.43672575
0.319148936	17.54939575
0.329787234	16.24277975
0.340425532	17.09568075
0.35106383	14.35451175
0.361702128	10.65252975
0.372340426	8.97673475
0.382978723	12.50684175
0.393617021	11.17802075
0.404255319	9.57231475
0.414893617	16.74389575
0.425531915	16.53768975
0.436170213	7.37786875
0.446808511	5.17846675
0.457446809	8.10168975
0.468085106	9.30100275
0.478723404	13.96343975
0.489361702	11.37724375
0.5	8.43860075
0.510638298	6.31762775
0.521276596	4.29612775
0.531914894	5.32308275
0.542553191	9.15260975
0.553191489	9.77663675
0.563829787	5.92572575
0.574468085	7.13198475
0.585106383	7.32472575
0.595744681	8.14661875
0.606382979	4.61726175
0.617021277	6.74708275
0.627659574	6.06762775
0.638297872	3.54662775
0.64893617	4.65457375
0.659574468	5.44402975
0.670212766	3.34940475
0.680851064	3.21984975
0.691489362	1.74612875
0.70212766	4.07269175
0.712765957	3.84557575
0.723404255	2.26370575
0.734042553	2.61261575
0.744680851	4.23527375
0.755319149	4.90877075
0.765957447	4.28260875
0.776595745	4.31026475
0.787234043	4.50381775
0.79787234	3.71161475
0.808510638	3.38591975
0.819148936	3.07312275
0.829787234	2.91681775
0.840425532	2.29917775
0.85106383	2.28716675
0.861702128	3.77382075
0.872340426	3.59086775
0.882978723	3.61060575
0.893617021	3.51786675
0.904255319	3.36604075
0.914893617	0.73248475
0.925531915	2.90991375
0.936170213	4.09804175
0.946808511	3.45388875
0.957446809	1.38475975
0.968085106	2.43337475
0.978723404	2.85213075
0.989361702	2.60075375
1	2.88440575
