# Supplementary material for: Analysis of SMAD1/5 target genes in a sea anemone reveals ZSWIM4-6 as a novel BMP signaling modulator
Source: eLife. 2024 Feb 7;13:e80803. doi: 10.7554/eLife.80803 (PMC10849676; doi:10.7554/eLife.80803)
Supplement: Figure 6—source data 1. [file elife-80803-fig6-data1.zip › SWIM_ecto/SWIM_059_ecto.txt]

relative position	(pSMAD - background)/1000000
0.010638298	33.934144
0.021276596	26.04937
0.031914894	24.401495
0.042553191	32.775672
0.053191489	27.262912
0.063829787	33.883068
0.074468085	34.373756
0.085106383	26.154901
0.095744681	22.08112
0.106382979	33.478578
0.117021277	22.550693
0.127659574	27.644508
0.138297872	20.395418
0.14893617	29.443711
0.159574468	17.092943
0.170212766	9.557237
0.180851064	13.743683
0.191489362	12.187509
0.20212766	16.156989
0.212765957	23.097875
0.223404255	7.760193
0.234042553	24.115648
0.244680851	9.996577
0.255319149	3.1828
0.265957447	3.450773
0.276595745	2.911886
0.287234043	8.525496
0.29787234	8.492247
0.308510638	13.050961
0.319148936	9.304809
0.329787234	12.577077
0.340425532	8.996345
0.35106383	8.643336
0.361702128	11.888101
0.372340426	5.145977
0.382978723	6.324445
0.393617021	6.207651
0.404255319	10.035558
0.414893617	13.504143
0.425531915	5.428612
0.436170213	10.420485
0.446808511	5.223524
0.457446809	14.040366
0.468085106	5.614064
0.478723404	11.703651
0.489361702	13.046485
0.5	5.702937
0.510638298	6.840477
0.521276596	5.004366
0.531914894	12.911096
0.542553191	8.796937
0.553191489	5.237016
0.563829787	3.691868
0.574468085	5.951468
0.585106383	5.814374
0.595744681	6.167697
0.606382979	6.182512
0.617021277	2.47377
0.627659574	3.950237
0.638297872	2.778641
0.64893617	3.175302
0.659574468	1.123141
0.670212766	0.297732
0.680851064	1.234205
0.691489362	1.64138
0.70212766	1.383953
0.712765957	0
0.723404255	0
0.734042553	0.583666
0.744680851	0
0.755319149	0.170869
0.765957447	0
0.776595745	0
0.787234043	0.449568
0.79787234	0.742457
0.808510638	1.068934
0.819148936	1.028523
0.829787234	0.834089
0.840425532	0.406846
0.85106383	1.032064
0.861702128	0.17488
0.872340426	0.825093
0.882978723	2.602961
0.893617021	1.810568
0.904255319	1.097762
0.914893617	1.828347
0.925531915	1.069605
0.936170213	1.306116
0.946808511	1.300396
0.957446809	1.087665
0.968085106	0.908492
0.978723404	1.135822
0.989361702	1.529981
1	1.149231
