# Supplementary material for: Analysis of SMAD1/5 target genes in a sea anemone reveals ZSWIM4-6 as a novel BMP signaling modulator
Source: eLife. 2024 Feb 7;13:e80803. doi: 10.7554/eLife.80803 (PMC10849676; doi:10.7554/eLife.80803)
Supplement: Figure 6—source data 1. [file elife-80803-fig6-data1.zip › SWIM_endo/SWIM_003_endo.txt]

relative position	(pSMAD - background)/1000000
0.034482759	22.2212852
0.068965517	15.1139352
0.103448276	19.9839972
0.137931034	25.2358442
0.172413793	19.4639582
0.206896552	11.2713112
0.24137931	15.9414002
0.275862069	4.2517782
0.310344828	6.3025452
0.344827586	10.0741812
0.379310345	5.4055242
0.413793103	0
0.448275862	9.0968982
0.482758621	7.0936762
0.517241379	10.4470152
0.551724138	3.0824412
0.586206897	2.9159712
0.620689655	5.0855342
0.655172414	10.8526072
0.689655172	8.7691912
0.724137931	5.5682372
0.75862069	5.9828662
0.793103448	2.4855522
0.827586207	3.6959212
0.862068966	1.0366162
0.896551724	0.7921802
0.931034483	0.9636052
0.965517241	3.2512242
1	0.1233172
