# Supplementary material for: Analysis of SMAD1/5 target genes in a sea anemone reveals ZSWIM4-6 as a novel BMP signaling modulator
Source: eLife. 2024 Feb 7;13:e80803. doi: 10.7554/eLife.80803 (PMC10849676; doi:10.7554/eLife.80803)
Supplement: Figure 6—source data 1. [file elife-80803-fig6-data1.zip › SWIM_endo/SWIM_008_endo.txt]

relative position	(pSMAD - background)/1000000
0.022222222	29.777886
0.044444444	20.305183
0.066666667	27.196891
0.088888889	21.088049
0.111111111	20.984697
0.133333333	23.908017
0.155555556	7.310978
0.177777778	4.967635
0.2	26.966877
0.222222222	10.9793
0.244444444	13.412297
0.266666667	16.351063
0.288888889	11.252611
0.311111111	14.658998
0.333333333	19.201667
0.355555556	13.504077
0.377777778	10.894607
0.4	12.027191
0.422222222	14.709378
0.444444444	6.786821
0.466666667	26.277321
0.488888889	14.304107
0.511111111	19.982172
0.533333333	12.577392
0.555555556	5.970089
0.577777778	11.779589
0.6	2.82249
0.622222222	13.317966
0.644444444	6.46108
0.666666667	9.607629
0.688888889	7.045404
0.711111111	8.73015
0.733333333	9.449729
0.755555556	8.517007
0.777777778	3.328348
0.8	2.321274
0.822222222	3.38063
0.844444444	1.535438
0.866666667	0.298004
0.888888889	0.897703
0.911111111	1.651582
0.933333333	0.941844
0.955555556	1.999951
0.977777778	0.026556
1	0
