# Supplementary material for: Analysis of SMAD1/5 target genes in a sea anemone reveals ZSWIM4-6 as a novel BMP signaling modulator
Source: eLife. 2024 Feb 7;13:e80803. doi: 10.7554/eLife.80803 (PMC10849676; doi:10.7554/eLife.80803)
Supplement: Figure 6—source data 1. [file elife-80803-fig6-data1.zip › SWIM_endo/SWIM_011_endo.txt]

relative position	(pSMAD - background)/1000000
0.024390244	3.00498325
0.048780488	7.46663725
0.073170732	9.00543725
0.097560976	1.13904925
0.12195122	6.49336325
0.146341463	0.12540125
0.170731707	12.87494425
0.195121951	15.09367525
0.219512195	21.55310325
0.243902439	11.63376525
0.268292683	4.64381625
0.292682927	17.63164925
0.317073171	13.97415925
0.341463415	9.67027425
0.365853659	12.98943325
0.390243902	18.71530625
0.414634146	50.18322725
0.43902439	30.96561225
0.463414634	26.36669225
0.487804878	25.86744425
0.512195122	2.80469525
0.536585366	9.54841225
0.56097561	3.64630725
0.585365854	37.99359125
0.609756098	11.34044325
0.634146341	26.94100025
0.658536585	20.29781325
0.682926829	7.60137625
0.707317073	0.54819625
0.731707317	5.42543125
0.756097561	4.52867425
0.780487805	4.58642825
0.804878049	7.31271825
0.829268293	3.96190725
0.853658537	1.17524625
0.87804878	0
0.902439024	0.06623725
0.926829268	0
0.951219512	3.77086325
0.975609756	2.93267725
1	0.38212025
