# Supplementary material for: Analysis of SMAD1/5 target genes in a sea anemone reveals ZSWIM4-6 as a novel BMP signaling modulator
Source: eLife. 2024 Feb 7;13:e80803. doi: 10.7554/eLife.80803 (PMC10849676; doi:10.7554/eLife.80803)
Supplement: Figure 6—source data 1. [file elife-80803-fig6-data1.zip › SWIM_endo/SWIM_015_endo.txt]

relative position	(pSMAD - background)/1000000
0.029411765	4.7012785
0.058823529	24.9508275
0.088235294	36.1630745
0.117647059	18.2295395
0.147058824	5.1567975
0.176470588	7.9491285
0.205882353	13.7817155
0.235294118	20.7140135
0.264705882	10.1278035
0.294117647	13.4298115
0.323529412	13.1896585
0.352941176	9.7027475
0.382352941	8.3705715
0.411764706	29.2796135
0.441176471	23.0560855
0.470588235	7.9539425
0.5	35.7581285
0.529411765	29.9170285
0.558823529	15.0118425
0.588235294	40.4866855
0.617647059	14.1950075
0.647058824	11.8484025
0.676470588	44.5725385
0.705882353	9.2716005
0.735294118	33.6666845
0.764705882	29.3772775
0.794117647	7.8606635
0.823529412	15.6348305
0.852941176	23.7742885
0.882352941	14.0012775
0.911764706	3.7117255
0.941176471	14.7653825
0.970588235	1.7952365
1	7.0679125
