# Supplementary material for: Analysis of SMAD1/5 target genes in a sea anemone reveals ZSWIM4-6 as a novel BMP signaling modulator
Source: eLife. 2024 Feb 7;13:e80803. doi: 10.7554/eLife.80803 (PMC10849676; doi:10.7554/eLife.80803)
Supplement: Figure 6—source data 1. [file elife-80803-fig6-data1.zip › SWIM_endo/SWIM_039_endo.txt]

relative position	(pSMAD - background)/1000000
0.035714286	24.38042925
0.071428571	8.60405425
0.107142857	25.32807825
0.142857143	31.03143825
0.178571429	6.22276125
0.214285714	6.33248925
0.25	5.34809625
0.285714286	2.52394325
0.321428571	3.00386925
0.357142857	1.49664825
0.392857143	1.16730725
0.428571429	2.19679925
0.464285714	1.73752125
0.5	0
0.535714286	0
0.571428571	0
0.607142857	1.61132925
0.642857143	0
0.678571429	0.12162125
0.714285714	0
0.75	0.45998025
0.785714286	0
0.821428571	0
0.857142857	0
0.892857143	0
0.928571429	0
0.964285714	0
1	0
