# Supplementary material for: Analysis of SMAD1/5 target genes in a sea anemone reveals ZSWIM4-6 as a novel BMP signaling modulator
Source: eLife. 2024 Feb 7;13:e80803. doi: 10.7554/eLife.80803 (PMC10849676; doi:10.7554/eLife.80803)
Supplement: Figure 6—source data 1. [file elife-80803-fig6-data1.zip › SWIM_endo/SWIM_045_endo.txt]

relative position	(pSMAD - background)/1000000
0.015625	12.6866495
0.03125	4.6171805
0.046875	2.7188685
0.0625	12.3535865
0.078125	7.4427255
0.09375	19.0399775
0.109375	7.4031845
0.125	15.7144685
0.140625	19.4615355
0.15625	12.4974935
0.171875	11.3566395
0.1875	12.3878165
0.203125	14.0236395
0.21875	14.4278475
0.234375	12.4377465
0.25	18.2543645
0.265625	6.6339035
0.28125	10.6247015
0.296875	10.8637715
0.3125	23.3151515
0.328125	5.2194175
0.34375	4.1891335
0.359375	12.0775265
0.375	3.1595115
0.390625	7.0157445
0.40625	8.9354155
0.421875	8.9300255
0.4375	10.0200735
0.453125	2.8144915
0.46875	5.2553405
0.484375	2.5719195
0.5	10.5883315
0.515625	3.9876535
0.53125	2.8454445
0.546875	4.2247025
0.5625	4.1282425
0.578125	3.3157995
0.59375	3.4362995
0.609375	1.6704685
0.625	8.0708675
0.640625	4.4681435
0.65625	12.6651345
0.671875	1.1286075
0.6875	6.8556915
0.703125	2.7523185
0.71875	1.8806335
0.734375	3.1225765
0.75	0.6837185
0.765625	11.9523335
0.78125	2.8257615
0.796875	2.4349145
0.8125	1.2253035
0.828125	7.0015495
0.84375	6.8523185
0.859375	5.8672895
0.875	3.4362225
0.890625	12.0520175
0.90625	5.4146995
0.921875	9.8983385
0.9375	6.7708475
0.953125	7.2064125
0.96875	9.4215725
0.984375	9.0329485
1	12.4570735
