# Supplementary material for: Analysis of SMAD1/5 target genes in a sea anemone reveals ZSWIM4-6 as a novel BMP signaling modulator
Source: eLife. 2024 Feb 7;13:e80803. doi: 10.7554/eLife.80803 (PMC10849676; doi:10.7554/eLife.80803)
Supplement: Figure 6—source data 1. [file elife-80803-fig6-data1.zip › SWIM_endo/SWIM_051_endo.txt]

relative position	(pSMAD - background)/1000000
0.047619048	21.22153875
0.095238095	24.56789575
0.142857143	36.04863175
0.19047619	18.41208275
0.238095238	10.91035975
0.285714286	27.14152075
0.333333333	15.88418375
0.380952381	17.35011475
0.428571429	15.63920975
0.476190476	1.19603075
0.523809524	9.69260875
0.571428571	14.88886475
0.619047619	6.74585175
0.666666667	14.99298275
0.714285714	0.67645275
0.761904762	0.80463175
0.80952381	0.70326475
0.857142857	0.31223875
0.904761905	0
0.952380952	0
1	0.31445775
