# Supplementary material for: Analysis of SMAD1/5 target genes in a sea anemone reveals ZSWIM4-6 as a novel BMP signaling modulator
Source: eLife. 2024 Feb 7;13:e80803. doi: 10.7554/eLife.80803 (PMC10849676; doi:10.7554/eLife.80803)
Supplement: Figure 6—source data 1. [file elife-80803-fig6-data1.zip › SWIM_endo/SWIM_059_endo.txt]

relative position	(pSMAD - background)/1000000
0.035714286	13.534113
0.071428571	9.686134
0.107142857	14.343347
0.142857143	8.126969
0.178571429	7.892516
0.214285714	3.379948
0.25	14.915965
0.285714286	12.847048
0.321428571	16.265252
0.357142857	21.381556
0.392857143	7.428578
0.428571429	27.228023
0.464285714	19.399151
0.5	17.067157
0.535714286	2.220678
0.571428571	7.337936
0.607142857	6.337538
0.642857143	3.876332
0.678571429	1.713606
0.714285714	1.946921
0.75	0.155188
0.785714286	0
0.821428571	1.748933
0.857142857	0
0.892857143	0
0.928571429	0
0.964285714	0
1	0
