# Supplementary material for: Analysis of SMAD1/5 target genes in a sea anemone reveals ZSWIM4-6 as a novel BMP signaling modulator
Source: eLife. 2024 Feb 7;13:e80803. doi: 10.7554/eLife.80803 (PMC10849676; doi:10.7554/eLife.80803)
Supplement: Figure 6—source data 2. [file elife-80803-fig6-data2.txt]

ef1a::zswim-gfp_Chd	ctrl_Chd	ef1a::zswim-gfp_Grm	wt_Grm
1.956471543	0.011397972	0.303092242	0.204364118
1.897594515	0.276510136	0.14913247	0.278371779
1.796474822	0.17528441	0.334323749	0.213374501
1.60985156	0.073842515	0.276685813	0.560798199
