# Supplementary material for: Analysis of SMAD1/5 target genes in a sea anemone reveals ZSWIM4-6 as a novel BMP signaling modulator
Source: eLife. 2024 Feb 7;13:e80803. doi: 10.7554/eLife.80803 (PMC10849676; doi:10.7554/eLife.80803)
Supplement: Figure 6—figure supplement 2—source data 1. [file elife-80803-fig6-figsupp2-data1.zip]

Archive with 18 entries (16 files):
- uninjected/
- uninjected/uninj_embryo1.txt
- uninjected/uninj_embryo2.txt
- uninjected/uninj_embryo3.txt
- uninjected/uninj_embryo4.txt
- uninjected/uninj_embryo5.txt
- uninjected/uninj_embryo6.txt
- uninjected/uninj_embryo7.txt
- uninjected/uninj_embryo8.txt
- zzswim/
- zzswim/zzswim_embryo1.txt
- zzswim/zzswim_embryo2.txt
- zzswim/zzswim_embryo3.txt
- zzswim/zzswim_embryo4.txt
- zzswim/zzswim_embryo5.txt
- zzswim/zzswim_embryo6.txt
- zzswim/zzswim_embryo7.txt
- zzswim/zzswim_embryo8.txt
