# Supplementary material for: Analysis of SMAD1/5 target genes in a sea anemone reveals ZSWIM4-6 as a novel BMP signaling modulator
Source: eLife. 2024 Feb 7;13:e80803. doi: 10.7554/eLife.80803 (PMC10849676; doi:10.7554/eLife.80803)
Supplement: Figure 6—figure supplement 2—source data 1. [file elife-80803-fig6-figsupp2-data1.zip › uninjected/uninj_embryo1.txt]

relative position	pSMAD - background
5.25686029	4093.805571
5.77042877	4362.362007
6.25381911	4481.624688
6.73720945	4189.842964
7.25080732	4187.109753
7.76440152	4172.518851
8.24779186	4011.965469
8.73114913	3803.688308
9.24475435	3670.750066
9.75837427	3683.246472
10.24173154	3708.191969
10.75533676	3943.662794
11.26892361	3987.703625
11.75229742	3894.415728
12.23568776	3917.822313
12.74929849	3878.639698
13.26287983	3672.864599
13.74627017	3813.349875
14.22964397	3864.054964
14.74323082	3676.295535
15.25685258	3522.039105
15.74022638	3496.283366
16.25381323	3516.192706
16.76741845	3572.008531
17.25077573	3576.899641
17.73416606	3579.676813
18.24778966	3451.010412
18.76135814	3347.157781
19.24474847	3377.897872
19.75834267	3323.875134
20.27192401	3289.61375
20.75533088	3214.581688
21.23872122	3137.928346
21.7522897	3184.885564
22.26589676	3274.417531
22.74927057	3300.490786
23.23266091	3208.499372
23.74626613	2976.227375
24.25985298	2977.294719
24.74322678	2992.245442
25.25683384	3025.516653
25.77041885	3025.35975
26.25380919	2988.435143
26.73719953	2843.771434
27.25078087	2801.676431
27.76437507	2719.13
28.24776541	2682.026723
28.73115575	2744.295963
29.2447426	2655.42444
29.75834782	2536.43625
30.24170509	2549.792951
30.75531031	2518.694045
31.26891369	2460.676719
31.7522875	2456.953134
32.23567784	2521.04275
32.74927204	2475.521262
33.26285338	2344.131438
33.74624371	2308.104549
34.22965059	2326.628862
34.74321907	2260.635553
35.25682612	2244.915406
35.74019993	2274.01071
36.25378678	2205.094674
36.76740853	2205.796069
37.25078234	2113.000938
37.73415615	2052.934094
38.2477632	2033.281596
38.76133168	1980.650031
39.24473855	2024.487929
39.72812889	2076.082344
40.24171023	2058.996798
40.75530443	1877.520688
41.23869477	1856.683612
41.75226325	1897.082233
42.26588684	1833.097179
42.74927718	1767.499344
43.23263445	1765.711969
43.74623967	1720.754826
44.25982652	1746.69142
44.74321686	1703.514089
45.25682208	1635.22234
45.77040893	1579.863129
46.25378274	1557.968142
46.73717308	1538.913089
47.25076911	1449.536663
47.76436515	1474.322268
48.24775549	1471.229927
48.73112929	1481.147585
49.24471614	1463.820156
49.75832136	1433.254451
50.2417117	1435.706819
50.75529855	1440.33817
51.26890377	1379.351469
51.75226105	1330.134302
52.23565138	1311.174652
52.74926028	1281.233348
53.26284346	1261.415777
53.74623379	1232.210833
54.22962413	1243.289326
54.74319261	1196.01049
55.25679967	1113.841192
55.74020654	1117.244444
56.25377502	1119.311868
56.76738208	1118.055603
57.25075589	1101.621219
57.73412969	1079.896105
58.24775145	1041.657208
58.7613383	1003.411415
59.2447121	1005.106656
59.72810244	971.4493651
60.24168378	935.6270972
60.75529451	924.500933
61.23868485	908.6926563
61.75226619	866.6691116
62.26586039	862.8581563
62.74925073	839.823375
63.232608	885.655755
63.74622792	879.1885486
64.25983314	815.7940179
64.74319041	825.8644063
65.25679563	796.9394891
65.77038248	768.8214777
66.25375629	744.2027321
66.73716316	743.8254063
67.25075736	760.5418715
67.7643387	735.9006563
68.24772903	696.4509509
68.73113591	674.5375938
69.24470439	631.2548681
69.75831144	646.2478259
70.24168525	658.498875
70.7552721	646.54469
71.26887732	625.5951607
71.75226766	629.1634107
72.23564147	649.905
72.74924852	654.7132793
73.262817	656.0191146
73.74620734	630.305125
74.22961421	630.04075
74.74319555	613.0278472
75.25678975	587.0669474
75.74018009	569.4910938
76.25374857	573.4799578
76.76735563	579.8978542
77.2507625	556.9475045
77.73411977	549.3805938
78.24772499	553.3614137
78.76131184	529.0413894
79.24468565	513.9329286
79.72807599	516.090875
80.24168672	511.8943343
80.75526806	493.8961319
81.2386584	479.6730625
81.75225443	475.4276379
82.26583394	480.404375
82.74924081	480.5489782
83.23261461	471.7845625
83.74620146	466.5178507
84.25980668	466.1613527
84.74318049	462.9156349
85.25678387	453.636316
85.77038909	449.2096473
86.25374637	446.1913438
86.7371367	438.827568
87.2507456	432.5773056
87.76432878	430.2994063
88.24771911	427.8743115
88.73110945	429.0305313
89.24467793	421.4654345
89.75828499	403.4957188
90.24167533	385.7640084
90.75526034	386.1222118
91.2688674	370.2903795
91.75224121	350.7704063
92.23561501	343.4732133
92.74922207	337.2499688
93.26280708	326.3982589
93.74619742	311.33875
94.22958776	287.9640868
94.7431691	274.4060129
