# Supplementary material for: Analysis of SMAD1/5 target genes in a sea anemone reveals ZSWIM4-6 as a novel BMP signaling modulator
Source: eLife. 2024 Feb 7;13:e80803. doi: 10.7554/eLife.80803 (PMC10849676; doi:10.7554/eLife.80803)
Supplement: Figure 6—figure supplement 2—source data 1. [file elife-80803-fig6-figsupp2-data1.zip › uninjected/uninj_embryo2.txt]

relative position	pSMAD - background
5.24970671	4678.652746
5.7298586	4662.154007
6.24202963	4676.077313
6.75421817	4759.540339
7.26635416	4928.552781
7.74651356	4752.548298
8.22667045	4751.073844
8.73882396	4695.424058
9.25099498	4814.492219
9.76316601	4662.318097
10.27533703	4529.477344
10.7554664	4577.35254
11.23561829	4698.996875
11.74778932	4701.490478
12.25997786	4502.571688
12.77211385	4323.171906
13.25227325	4281.791438
13.73243014	4392.664125
14.24458365	4417.019464
14.75673716	4569.463563
15.2689257	4694.945855
15.74908009	4647.290402
16.22922447	4639.863054
16.74137798	4482.888656
17.25354901	4235.895391
17.76572003	4184.556563
18.24586692	4068.084317
18.72601881	4081.105281
19.23818983	4226.985497
19.75034334	4139.138509
20.26249685	4053.436375
20.77466787	4200.371313
21.25483978	4290.2224
21.73498416	4283.299759
22.24713767	4127.845906
22.7593087	4138.928786
23.2714622	4149.594872
23.75162661	4065.059692
24.2317785	3894.566719
24.74394952	3958.719067
25.25610303	3986.52025
25.76825654	3733.78275
26.24841343	3931.305982
26.72859035	3996.699809
27.24074385	3907.400875
27.75289736	3760.116875
28.26506839	3738.998973
28.74522028	3825.960088
29.22536716	4069.740246
29.73753819	3979.040625
30.24970921	3548.349826
30.76186272	3585.871615
31.27401623	3618.256844
31.75417312	3687.780991
32.23435004	3688.4255
32.74650355	3512.593721
33.25865705	3500.689063
33.77082808	3448.213174
34.25097997	3480.877397
34.73110934	3493.995359
35.24329788	3340.967281
35.7554689	3270.58446
36.26762241	3275.620563
36.74776679	3294.598944
37.22792119	3203.548188
37.74009221	3117.996094
38.25226324	3167.571652
38.76441674	3213.289406
39.24457364	3043.899375
39.72473304	2893.607719
40.23686903	2846.856506
40.74905757	2834.623313
41.26122859	2831.694862
41.7733821	2883.787719
42.25352648	2836.139965
42.73368088	2706.610594
43.2458519	2784.041719
43.75802293	2788.073563
44.27017643	2740.30492
44.75033333	2655.804607
45.23049273	2603.816438
45.74262872	2560.446629
46.25479974	2481.520892
46.76698828	2491.515214
47.24714017	2482.198536
47.72726954	2402.033643
48.23944057	2350.147427
48.75161159	2335.87646
49.2637651	2346.999156
49.743927	2309.63129
50.22408139	2316.395444
50.73625242	2325.023156
51.24838841	2196.383094
51.76055943	2178.413427
52.27274797	2102.611527
52.75289987	1979.929379
53.23302923	1878.027152
53.74520026	1805.218583
54.25737128	1825.675701
54.76952479	1900.639031
55.24968669	1846.796317
55.72984108	1716.665819
56.24201211	1689.810438
56.7541481	1692.441228
57.26631912	1658.394094
57.74647352	1632.626016
58.22665293	1598.386375
58.73878892	1571.66654
59.25095995	1516.556406
59.76313097	1468.71324
60.27526696	1367.594875
60.75544638	1396.891683
61.23560077	1474.186531
61.7477718	1420.816903
62.25990779	1308.297656
62.77207881	1241.374375
63.25223321	1228.615362
63.73241262	1214.440063
64.24454861	1174.478643
64.75671964	1153.973531
65.26889066	1187.508197
65.74902003	1176.025478
66.22918944	1122.075732
66.74136046	1063.812906
67.25353149	1060.627816
67.76566748	1061.940781
68.24582688	977.9415223
68.72598377	904.7249688
69.2381548	893.2264236
69.7503083	888.7927009
70.26247933	883.05
70.77465035	845.7306205
71.25477972	827.773
71.73493161	826.8767857
72.24710264	857.55175
72.75929118	931.7439598
73.27142717	988.3592396
73.75158657	823.3120536
74.23174346	755.463625
74.743932	725.280375
75.256068	712.6269474
75.76823902	710.2779688
76.24839341	685.9540848
76.7285378	663.7184792
77.2406913	649.1490045
77.75287985	616.0922188
78.26505087	582.8878304
78.74518024	563.8026572
79.22533213	562.2796786
79.73750315	560.00675
80.24967418	540.3573482
80.76182769	534.5262569
81.27399871	539.2329375
81.7541531	542.3580982
82.23429749	537.807875
82.74645099	495.8097282
83.25862202	490.3690625
83.77081056	476.0899063
84.25093993	457.3305848
84.73109182	446.6576349
85.24326284	433.4783438
85.75541635	427.2326473
86.26756986	416.3528438
86.74774677	402.9879787
87.22790367	398.950625
87.74005718	393.2144063
88.25221068	381.8934365
88.76439923	372.4209063
89.2445336	359.1691964
89.724698	356.1197188
90.23685151	347.6492584
90.74902253	339.0094063
91.26117604	339.5917545
91.77334707	334.8186563
92.25350646	312.0651419
92.73366336	304.9130938
93.24581687	290.5300089
93.75797037	287.24425
94.2701414	274.1435868
94.75031331	266.4617589
