# Supplementary material for: Analysis of SMAD1/5 target genes in a sea anemone reveals ZSWIM4-6 as a novel BMP signaling modulator
Source: eLife. 2024 Feb 7;13:e80803. doi: 10.7554/eLife.80803 (PMC10849676; doi:10.7554/eLife.80803)
Supplement: Figure 6—figure supplement 2—source data 1. [file elife-80803-fig6-figsupp2-data1.zip › uninjected/uninj_embryo3.txt]

relative position	pSMAD - background
5.24053384	4117.891835
5.76791685	4284.235507
6.26231281	4462.462652
6.75668558	4256.208589
7.25108928	4247.238103
7.7454904	4034.269351
8.23988636	3789.140201
8.73429521	3745.541308
9.26164214	3883.230719
9.75604326	3903.406097
10.25044696	3872.785344
10.74481973	3985.098254
11.23921569	3887.6135
11.7665987	3954.919353
12.26099724	3896.176384
12.75538548	3720.482406
13.24977371	3706.803152
13.74417225	3804.338375
14.2385708	3721.154429
14.7329951	3516.709813
15.260324	3588.14998
15.7547277	3561.566545
16.24912881	3579.953554
16.74352478	3657.909906
17.23789755	3499.240016
17.76528056	3469.876438
18.25968168	3442.168031
18.75408537	3308.794156
19.24845815	3193.741318
19.74285411	3230.937384
20.23725523	3221.89475
20.73167696	3154.871188
21.2590239	3202.494971
21.75341213	3296.761723
22.24781067	3204.374281
22.74220921	3000.359143
23.23661548	2955.235122
23.76396242	2952.288888
24.25836611	2890.868951
24.75276723	2960.070192
25.2471632	3035.516018
25.74153597	3022.765875
26.26891898	2898.066643
26.7633201	2907.130041
27.25772379	2975.884625
27.75209657	3002.608536
28.24649253	2907.050723
28.74089365	2880.174945
29.23531538	2861.684496
29.76266231	2774.857
30.25705055	2740.672165
30.75144909	2634.85624
31.24584763	2489.213933
31.74023587	2514.561884
32.26760084	2534.277625
32.76200453	2477.319453
33.25640565	2462.426813
33.75080161	2450.676049
34.24517439	2385.871487
34.73957808	2335.623823
35.23399724	2343.223406
35.76136221	2292.284335
36.25573498	2231.546134
36.75013095	2380.697819
37.24453207	2357.19317
37.73893576	2225.231844
38.26630073	2160.863152
38.76068897	2179.296174
39.25508751	2122.380554
39.74948605	2035.737862
40.24387428	1999.619881
40.73828313	2009.28567
41.2326791	1997.057112
41.76004407	1962.107344
42.25444003	1959.93525
42.74881281	1966.755219
43.2432165	1918.672165
43.73761762	1893.070938
44.26500063	1849.000295
44.7593734	1785.404464
45.25376937	1739.372563
45.74817048	1758.407612
46.24257418	1818.113267
46.73696757	1813.932518
47.23136095	1738.184107
47.75872593	1625.667518
48.25312447	1581.42282
48.7475127	1550.72021
49.24190094	1546.575442
49.73631751	1599.648701
50.26368249	1492.798194
50.75807845	1489.595567
51.25245122	1452.326469
51.74685492	1444.740624
52.24125604	1459.877527
52.76863905	1428.199612
53.26301182	1412.038634
53.75740778	1380.216458
54.2518089	1378.280004
54.7462126	1341.352031
55.24058537	1289.48646
55.73499937	1261.507194
56.26236434	1269.672813
56.75676289	1252.09221
57.25115112	1245.987469
57.74553935	1242.006873
58.2399379	1219.673625
58.7673209	1210.658415
59.26171687	1169.645549
59.75608964	1142.433865
60.25049334	1167.551875
60.74489445	1144.169308
61.23929042	1099.985906
61.73369927	1069.785528
62.2610462	1092.679781
62.75544732	1094.844929
63.24985101	1071.484755
63.74422379	1051.795723
64.23863779	1009.851143
64.76600276	977.8595313
65.2604013	977.5336796
65.75478954	977.1946027
66.24917777	955.0386429
66.74357631	924.8321563
67.23797485	922.8791731
67.73239916	900.7734063
68.25972806	847.9780759
68.75413175	817.2020759
69.24853287	797.3560486
69.74292884	810.5698795
70.23730161	809.132375
70.76468462	814.6568705
71.25908574	802.0072857
71.75348943	782.2735357
72.24786221	803.287
72.74227621	824.8627098
73.2366799	800.684061
73.73108102	768.7195
74.25842796	768.87825
74.75281619	784.7041964
75.24721473	773.7355724
75.74161327	736.2595402
76.23603758	724.7608884
76.76336648	723.6541042
77.25777017	720.9717902
77.75217129	713.7600938
78.24656726	697.9107946
78.74095807	680.3062644
79.26832304	677.9215536
79.76272416	676.8045179
80.25712785	653.1687232
80.75150062	637.0409534
81.24589659	619.4641875
81.74029771	625.4370982
82.23471944	623.878
82.76206637	617.2992282
83.25645461	623.1385089
83.75085315	613.2082813
84.24525169	600.4805848
84.73963992	584.2058849
85.2670049	585.9039688
85.76140859	589.4952366
86.25580971	578.6904688
86.75020567	571.8075501
87.24459648	564.641125
87.73898214	545.9836741
88.2334013	533.8318115
88.76076627	522.8036563
89.25513904	514.6123393
89.74953501	537.8122188
90.24393612	528.866937
90.73835786	519.6500313
91.26570479	504.6528795
91.76009303	493.8654955
92.25449157	494.2067133
92.74889011	464.1259688
93.24329638	433.4432589
93.73768719	438.0812321
94.23208315	455.0747118
94.75944813	475.7256518
