# Supplementary material for: Analysis of SMAD1/5 target genes in a sea anemone reveals ZSWIM4-6 as a novel BMP signaling modulator
Source: eLife. 2024 Feb 7;13:e80803. doi: 10.7554/eLife.80803 (PMC10849676; doi:10.7554/eLife.80803)
Supplement: Figure 6—figure supplement 2—source data 1. [file elife-80803-fig6-figsupp2-data1.zip › uninjected/uninj_embryo4.txt]

relative position	pSMAD - background
5.27155745	3680.17646
5.75079176	3878.529686
6.23001609	3923.220688
6.74118819	3950.119839
7.25237779	4012.404031
7.76358487	3961.213726
8.27473949	3936.285719
8.7539788	3759.842629
9.23321561	3673.971969
9.74438772	3833.012722
10.25557731	3786.860219
10.76676691	3607.353558
11.24600122	3586.553143
11.72522554	3587.810603
12.23639765	3775.274063
12.74758724	3830.426031
13.25877684	3730.654974
13.76994895	3670.543375
14.24918825	3784.262429
14.72842506	3959.635563
15.23959717	3870.213105
15.75076928	3734.602741
16.26197636	3715.213054
16.77316596	3792.649656
17.25237529	3824.817909
17.73160711	3676.272313
18.2427967	3823.590246
18.75396881	4001.924406
19.2651584	3902.245747
19.776348	3779.412384
20.22363452	3726.713375
20.73480663	3678.988438
21.24597874	3783.395596
21.75716833	3876.361134
22.26837541	3844.718531
22.74758475	3793.507571
23.22681656	3654.568247
23.73800615	3591.429138
24.24917826	3636.041719
24.76036786	3627.464567
25.27155745	3449.19725
25.75079176	3498.323982
26.23001609	3594.273893
26.74118819	3612.062059
27.25237779	3616.093375
27.76358487	3563.3045
28.27473949	3569.515473
28.7539788	3493.246231
29.23321561	3367.770121
29.74438772	3279.179125
30.25557731	3384.636701
30.76676691	3498.171865
31.24600122	3582.128362
31.72522554	3511.784134
32.23639765	3410.071875
32.74758724	3262.938846
33.25877684	3269.204813
33.76994895	3321.091299
34.24918825	3183.355254
34.72842506	3165.667484
35.23959717	3128.587656
35.75076928	3004.71396
36.26197636	3031.929063
36.77316596	2982.634819
37.25237529	2873.990027
37.73160711	2855.262219
38.2427967	2957.468277
38.75398629	2966.657781
39.2651584	2799.134929
39.776348	2666.308844
40.25558231	2586.662417
40.73480663	2564.420563
41.24597874	2661.008487
41.75718582	2610.882094
42.26837541	2560.266679
42.74758475	2513.92904
43.22681656	2463.055844
43.73800615	2383.238063
44.24917826	2339.829045
44.76036786	2333.072964
45.27155745	2356.298688
45.75079176	2345.985754
46.23001609	2358.858517
46.74118819	2294.961214
47.25237779	2193.672607
47.76358487	2213.970268
48.27473949	2183.212677
48.7539788	2029.15871
49.23321561	1996.085281
49.74438772	2023.154701
50.25557731	2050.537569
50.76676691	1958.709656
51.24600122	1862.291379
51.72522554	1826.606427
52.23639765	1768.455402
52.74758724	1731.628987
53.25879432	1675.695652
53.76994895	1632.547958
54.24918825	1625.65629
54.72842506	1611.727156
55.23959717	1575.422567
55.75076928	1564.985569
56.26197636	1519.015563
56.77316596	1507.530978
57.25237529	1467.062022
57.73160711	1415.795605
58.2427967	1421.16675
58.75398629	1423.448165
59.2651584	1359.266906
59.776348	1312.09724
60.25558231	1265.819304
60.73480663	1273.862308
61.24597874	1336.386031
61.75718582	1303.966153
62.26837541	1221.806281
62.74758475	1184.563643
63.22681656	1162.072255
63.73800615	1168.923688
64.24919575	1168.985393
64.76036786	1147.213531
65.27155745	1113.411072
65.75079176	1105.297192
66.23001609	1084.267107
66.74118819	1037.304406
67.25237779	1021.142441
67.76358487	998.8950313
68.27473949	956.5395759
68.7539788	932.549933
69.23321561	876.4227986
69.74438772	882.1018259
70.25555983	899.691125
70.76676691	894.8148705
71.24600122	913.9574286
71.72522554	912.0990357
72.23639765	880.045375
72.74760473	885.2440848
73.25879432	874.4066146
73.76994895	864.005625
74.24918825	847.1286607
74.72842506	842.100125
75.23959717	810.2933224
75.75078677	790.5513438
76.26197636	775.1667634
76.77316596	773.1009792
77.25237529	750.4815045
77.73160711	756.8308438
78.2427967	763.8907054
78.75400378	738.2857644
79.2651584	732.9204286
79.776348	714.452375
80.22363452	706.1762232
80.73480663	688.3606319
81.24597874	680.4339375
81.75718582	666.8671518
82.26837541	655.5115
82.74758475	650.1668175
83.22681656	642.6739375
83.73800615	626.3071563
84.24917826	616.1951027
84.76036786	610.9670099
85.27155745	600.9663438
85.75079176	596.1532366
86.23001609	584.0408438
86.74120568	563.083693
87.25237779	548.21475
87.76358487	540.0211563
88.27473949	539.9629365
88.7539788	520.8093527
89.23321561	504.3480179
89.7444052	495.1593438
90.25557731	482.5757584
90.76676691	465.6334063
91.24600122	447.0400223
91.72522554	435.5604063
92.23639765	427.8535883
92.74760473	405.9133438
93.25879432	379.6338839
93.76994895	365.3615
94.24918825	353.1522297
94.72842506	341.1062768
