# Supplementary material for: Analysis of SMAD1/5 target genes in a sea anemone reveals ZSWIM4-6 as a novel BMP signaling modulator
Source: eLife. 2024 Feb 7;13:e80803. doi: 10.7554/eLife.80803 (PMC10849676; doi:10.7554/eLife.80803)
Supplement: Figure 6—figure supplement 2—source data 1. [file elife-80803-fig6-figsupp2-data1.zip › uninjected/uninj_embryo5.txt]

relative position	pSMAD - background
5.26156624	2089.810335
5.73718116	2195.944132
6.24252415	2183.54616
6.74788522	2181.743214
7.25321013	2136.40042
7.75858928	2266.462726
8.23422046	2352.375219
8.73954538	2363.15428
9.24490825	2453.449344
9.75024582	2323.113653
10.25561231	2208.103094
10.76097519	2257.104461
11.2663001	2247.808
11.74193129	2263.751353
12.24728151	2268.555257
12.75263535	2177.345906
13.25799641	2158.228168
13.76333941	2194.9345
14.23895432	2158.894714
14.7443172	2180.259757
15.24964211	2187.42348
15.75501764	2152.375449
16.26037871	2181.038554
16.73597736	2302.243031
17.24133842	2461.364433
17.74668142	2430.987813
18.25203887	2292.87719
18.75740174	2170.148406
19.23301666	2162.180497
19.73835965	2195.416467
20.24372072	2229.961625
20.74904564	2315.054271
21.25442478	2353.175346
21.759775	2302.80012
22.26511257	2248.597781
22.74074375	2235.863286
23.24608132	2286.167719
23.75144781	2302.401263
24.25681069	2288.139316
24.76213561	2332.424817
25.23776679	2242.33125
25.74311701	2223.123014
26.24847085	2244.979018
26.75383192	2201.566295
27.25917491	2192.832625
27.73478982	2133.827625
28.2401527	2121.351237
28.74549388	2190.880338
29.25085314	2237.093662
29.75621421	2166.170375
30.26153913	2164.59634
30.766902	2165.488865
31.24253319	2165.668844
31.74787437	2125.177134
32.25323725	2162.08025
32.75857482	2146.013374
33.26392504	2041.360563
33.73955622	2070.173674
34.2448956	2065.587
34.75026028	2080.931984
35.2556105	2109.021156
35.76094807	2139.09871
36.23657926	2190.118063
36.74193129	2122.965388
37.24728332	2070.835313
37.75264619	2090.052997
38.25797111	2059.245902
38.73360229	2042.820531
39.23896697	2025.32647
39.74430635	1984.583969
40.24966742	1975.33702
40.75501041	1932.906688
41.2603534	1848.784209
41.76571447	1902.013219
42.24134565	1942.128304
42.74668865	1929.839469
43.25204971	1934.620719
43.75737463	1976.19316
44.26273751	1991.07742
44.73836869	1914.150089
45.24370987	1862.574896
45.74907275	1843.311379
46.25441032	1810.325753
46.75976054	1835.323464
47.23539172	1829.098482
47.74074556	1796.162837
48.24609578	1699.675677
48.75144601	1643.728265
49.25678358	1713.781781
49.73241476	1698.317201
50.23778125	1578.717764
50.74311882	1605.518031
51.24848169	1606.728205
51.75380661	1582.782802
52.25916768	1582.013999
52.76454321	1565.903987
53.24014185	1530.091277
53.74550292	1527.621778
54.25084591	1445.505076
54.75618891	1432.259267
55.26154997	1468.140442
55.73718116	1444.909444
56.24252415	1417.332313
56.74788522	1409.829728
57.25321013	1372.71526
57.75857301	1313.85073
58.23422046	1344.149875
58.73954538	1358.186762
59.24490825	1324.863531
59.75024582	1296.003768
60.25559604	1290.3335
60.76097519	1264.527127
61.2663001	1234.286406
61.74193129	1190.687028
62.24728151	1177.924226
62.75261908	1170.257375
63.25799641	1176.525505
63.76333941	1119.647563
64.23895432	1107.364893
64.7443172	1070.130365
65.24964211	1042.707197
65.75500318	1033.589367
66.26037871	1053.238857
66.73597736	1023.949656
67.24133842	992.3382049
67.74668142	983.7752813
68.25202441	937.5041731
68.75738548	894.1739688
69.23301666	879.5141736
69.73835965	898.4751176
70.24372072	903.717375
70.7490601	883.9029122
71.25442478	881.4690357
71.759775	871.3902302
72.26511257	867.60425
72.74074375	875.2778348
73.24608132	843.9050451
73.75144781	845.72425
74.25681069	848.3835972
74.76213561	823.29775
75.23776679	821.6704474
75.74311701	813.0788576
76.24847085	794.2798884
76.75383192	772.0397847
77.25917491	763.4823795
77.73478982	731.6354688
78.2401527	707.5358581
78.74547762	692.4222644
79.25085314	692.9672341
79.75621421	687.701125
80.26153913	668.9504454
80.766902	646.8551319
81.24251692	646.2548125
81.74785991	633.8068601
82.25323725	621.141375
82.75857482	590.0237698
83.26392504	581.8065625
83.73955622	572.9831563
84.2448956	559.9356166
84.75026028	542.8932599
85.2556105	533.1989826
85.76094807	524.1396473
86.23657926	516.1797188
86.74193129	504.2320263
87.24728332	497.836125
87.75264619	481.3967535
88.25797111	454.6939365
88.73360229	438.4964063
89.23896697	420.3891012
89.74430635	412.4409688
90.24966742	397.3631751
90.75501041	382.6387813
91.2603534	365.5879906
91.76571447	361.2444063
92.24132939	352.8380883
92.74668865	345.6163021
93.25204971	342.1131339
93.75737463	338.6611528
94.26273751	331.9235868
94.73835242	326.2965268
