# Supplementary material for: Analysis of SMAD1/5 target genes in a sea anemone reveals ZSWIM4-6 as a novel BMP signaling modulator
Source: eLife. 2024 Feb 7;13:e80803. doi: 10.7554/eLife.80803 (PMC10849676; doi:10.7554/eLife.80803)
Supplement: Figure 6—figure supplement 2—source data 1. [file elife-80803-fig6-figsupp2-data1.zip › uninjected/uninj_embryo6.txt]

relative position	pSMAD - background
5.26319389	4479.69946
5.74166218	4564.027114
6.25431097	4656.452188
6.76697579	4491.180768
7.24544408	4322.702817
7.75806348	4347.716851
8.27071494	4422.538629
8.74918323	4741.184058
9.22765151	4851.351272
9.74032435	4759.803347
10.25294375	4598.074379
10.73141204	4646.298969
11.24405815	4721.70475
11.75670427	4685.981246
12.23517256	4730.052241
12.74782937	4682.635656
13.2604648	4611.307009
13.73893308	4702.573018
14.25158187	4663.076089
14.76422532	4631.58517
15.24267223	4668.336801
15.75533438	4565.025241
16.26798584	4443.291786
16.74645413	4663.123478
17.25910559	4697.766141
17.77172499	4506.78292
18.25019328	4549.614174
18.72868294	4666.284406
19.24132906	4520.064122
19.75397518	4357.526277
20.23244346	4477.701179
20.74506286	4683.227313
21.25771433	4657.236257
21.73618261	4561.72158
22.24885278	4486.047156
22.76149622	4442.438571
23.23994314	4572.936068
23.75258658	4658.687013
24.26523537	4492.604094
24.74370366	4431.44871
25.2563765	4557.0525
25.7689959	4534.299268
26.24746418	4456.617696
26.7601103	4399.579434
27.27275642	4451.783446
27.75122471	4439.81625
28.22971437	4349.593491
28.74233377	4320.334963
29.25498523	4282.117281
29.73345352	4305.767268
30.24610498	4341.664076
30.75874575	4298.137918
31.23721404	4230.342362
31.74985749	4132.594009
32.26250628	3918.78975
32.74097456	3967.117167
33.25360999	4033.975938
33.7662668	4064.525049
34.24473509	4115.400397
34.7573812	4108.404859
35.27002732	4018.950728
35.74849561	4021.965335
36.22694252	3935.093563
36.73958597	3811.243319
37.25225613	3793.356455
37.73072442	3824.749504
38.24337588	3843.824027
38.75599528	3794.698888
39.23446357	3742.138804
39.74710969	3660.188094
40.25977718	3649.195131
40.73824547	3666.069813
41.2508809	3622.061487
41.76351633	3524.731629
42.24198461	3424.051393
42.7546334	3465.166969
43.26729823	3462.362879
43.74576651	3443.979938
44.25838591	3315.790795
44.77103738	3252.70275
45.24950566	3235.225277
45.72797395	3242.139612
46.24064678	3161.867642
46.75326618	3118.368375
47.23173447	3097.648964
47.74438059	2987.154268
48.25702671	2991.330249
48.73549499	3017.701853
49.2481331	2908.931906
49.76078723	2809.854862
50.23925552	2817.725605
50.75190431	2909.796781
51.26454776	2883.273094
51.74299467	2756.237624
52.25565682	2755.421652
52.76830828	2687.142522
53.24677656	2622.945062
53.75942803	2624.548458
54.27204743	2665.917719
54.75051571	2544.075442
55.22900537	2449.119031
55.74165149	2394.739069
56.25429761	2380.039313
56.7327659	2350.210781
57.2453853	2267.337969
57.75803676	2167.627016
58.23652642	2171.833161
58.74917521	2186.03204
59.26181866	2143.176549
59.74026557	2031.677133
60.25290902	2025.74825
60.76555781	2065.819112
61.24402609	1991.644621
61.75669893	1973.799778
62.26931833	1985.261638
62.74778662	1949.629357
63.26043274	1864.27588
63.77307885	1791.442009
64.25154714	1765.555304
64.7300368	1748.645746
65.2426562	1690.153947
65.75530766	1662.272763
66.23377595	1640.562357
66.74642741	1574.177156
67.25906819	1514.989316
67.73753647	1531.824674
68.25017992	1494.207451
68.76282871	1420.563076
69.241297	1376.641852
69.75393243	1364.370326
70.26658923	1361.767018
70.74505752	1356.732531
71.25770364	1330.996036
71.77034976	1294.2625
72.24881804	1280.481857
72.72726495	1251.877549
73.2399084	1207.588615
73.75257857	1189.976339
74.23104685	1175.493375
74.74369832	1148.683125
75.25631772	1123.597162
75.734786	1100.798826
76.24743212	1073.925513
76.76007824	1043.454515
77.2385679	1021.183504
77.75120333	1007.451344
78.26383876	965.8392232
78.74230705	930.6732287
79.25497454	901.4071786
79.76762066	892.3659464
80.24608895	875.1867946
80.75870835	847.5867569
81.27135981	832.8356875
81.7498281	816.1026696
82.22829638	803.0027321
82.74096922	785.2621032
83.25358862	769.1697946
83.7320569	762.2848348
84.24470302	738.2981027
84.75734914	714.9524742
85.23581743	698.7223795
85.74847423	684.6471473
86.26110967	680.9493259
86.73957795	667.6064072
87.25222674	659.542
87.76487019	643.607817
88.2433171	639.6508294
88.75597925	625.9872813
89.26863071	609.2971964
89.747099	606.3767723
90.25975046	598.9650084
90.77236986	587.2450848
91.25083815	576.5884509
91.72930643	573.5072098
92.24197393	572.4793383
92.75462005	565.8408259
93.23308833	564.5827232
93.74570773	560.458875
94.25838057	556.1495154
94.73682748	557.2023304
