# Supplementary material for: Analysis of SMAD1/5 target genes in a sea anemone reveals ZSWIM4-6 as a novel BMP signaling modulator
Source: eLife. 2024 Feb 7;13:e80803. doi: 10.7554/eLife.80803 (PMC10849676; doi:10.7554/eLife.80803)
Supplement: Figure 6—figure supplement 2—source data 1. [file elife-80803-fig6-figsupp2-data1.zip › uninjected/uninj_embryo7.txt]

relative position	pSMAD - background
5.24923225	2676.555603
5.74757469	2759.076382
6.2459327	2753.063223
6.74426215	2819.702714
7.2425916	2849.871674
7.74093144	2891.867101
8.23927127	2823.620915
8.7376189	2890.972933
9.23595095	2954.543272
9.73428819	2850.163972
10.26585726	2854.285469
10.7641945	2783.468969
11.26250836	2781.072875
11.76085339	2868.26896
12.25921401	2932.689313
12.75755385	2797.41746
13.25588329	2738.999724
13.75421274	2967.733732
14.25255258	3133.484714
14.75089242	3052.075313
15.24925822	2988.499355
15.74757209	2796.260402
16.24590933	2760.811679
16.74425176	2856.751906
17.24259679	2860.569391
17.74091066	2812.424205
18.23926608	2894.090121
18.73761111	2878.181121
19.23595354	2729.500497
19.76750444	2645.926759
20.23260465	2712.20625
20.76417372	2702.741938
21.26253434	2656.593828
21.76087937	2646.606009
22.25919323	2687.014156
22.75753047	2650.533536
23.25587291	2588.714639
23.75421794	2579.268263
24.25257336	2629.268522
24.75088722	2711.408942
25.24923225	2643.601446
25.74757469	2577.522125
26.24591193	2638.986554
26.74424397	2642.604934
27.2425916	2577.295732
27.74093144	2480.083
28.23927127	2472.099205
28.73760072	2597.106088
29.23593017	2526.911853
29.73428819	2353.8485
30.26585726	2382.156576
30.7641945	2414.201061
31.26250836	2339.030594
31.76085339	2279.108705
32.25919583	2313.69325
32.75753307	2378.15031
33.25588329	2326.365688
33.75421274	2237.443335
34.25255258	2264.233612
34.75089242	2267.385537
35.24922186	2185.682281
35.74757209	2165.455478
36.24590933	2152.040438
36.74425176	2197.480944
37.24259679	2141.909813
37.74091066	2041.346647
38.2392479	2065.313527
38.73761111	2067.182174
39.23595354	1961.995429
39.76750444	1950.905219
40.23260465	2041.345006
40.76417372	2019.051688
41.26251356	1926.032272
41.76087937	1946.209219
42.25919323	1964.668393
42.75753047	1897.066219
43.25587291	1894.915308
43.75421794	1951.931063
44.2525318	1911.725117
44.75088722	1804.330964
45.24923225	1724.930991
45.74757469	1758.614629
46.24591193	1746.689785
46.74422579	1690.390839
47.24257082	1685.993536
47.74093144	1634.981143
48.23927127	1603.891677
48.73760072	1580.997585
49.23593017	1568.150442
49.73427001	1565.042951
50.26583908	1567.303444
50.7641945	1511.322996
51.26250836	1481.039094
51.76085339	1456.078624
52.25919583	1399.215777
52.75753307	1355.256951
53.25586511	1358.027652
53.75421274	1355.677619
54.25255258	1388.015451
54.75089242	1390.732585
55.24922186	1350.435192
55.74755131	1317.078016
56.24589115	1285.257688
56.74425176	1301.746067
57.24259679	1284.806469
57.74091066	1253.295159
58.2392479	1274.6485
58.73759033	1258.73654
59.23593536	1226.945906
59.76750444	1201.80174
60.23260465	1204.13375
60.76417372	1205.125433
61.26251356	1168.963763
61.76084301	1140.101153
62.25919323	1120.939067
62.75753047	1133.362
63.25587291	1173.254791
63.75421794	1147.241313
64.2525318	1112.970589
64.75086904	1097.145156
65.24923225	1111.819965
65.74757469	1067.925853
66.24591193	1051.305214
66.74422579	1013.232531
67.24257082	984.8274588
67.74091326	991.0490313
68.2392505	962.1009509
68.73760072	906.7785938
69.23593017	885.7821379
69.73427001	933.7559509
70.26583908	980.55525
70.76415294	1004.673388
71.26249018	957.8932857
71.76085339	934.0183571
72.25919583	936.2355
72.75753307	910.0819777
73.25584693	895.9958646
73.75421274	908.2847679
74.25255258	903.940875
74.75089242	886.077625
75.24922186	867.4894474
75.74755131	866.182683
76.24589115	872.4438884
76.74423099	874.1266577
77.24259679	852.4443795
77.74091066	838.3190223
78.2392479	848.5865804
78.73759033	858.1770858
79.23593536	824.3371786
79.76748626	818.924375
80.23260465	828.7563482
80.76417372	800.3038819
81.26251356	764.3955446
81.76084301	751.3060268
82.25917245	736.5345893
82.75751229	741.3829782
83.25587291	736.0093661
83.75421794	728.4065313
84.2525318	723.9051562
84.75086904	714.4563849
85.24921147	703.8083795
85.74755651	702.1680223
86.24589115	694.9450402
86.74422579	689.517318
87.24257082	683.7526071
87.74091326	673.3184063
88.2392505	666.2554008
88.73758254	657.2001563
89.23593017	650.5251964
89.73427001	640.5224688
90.26583908	624.3166334
90.76415294	608.7140848
91.26249018	604.5913795
91.76085339	590.2734955
92.25919583	574.7258383
92.75753307	569.597683
93.25584693	567.7850089
93.75419196	575.6286607
94.2525344	565.4277118
94.75089242	541.5189018
