# Supplementary material for: Analysis of SMAD1/5 target genes in a sea anemone reveals ZSWIM4-6 as a novel BMP signaling modulator
Source: eLife. 2024 Feb 7;13:e80803. doi: 10.7554/eLife.80803 (PMC10849676; doi:10.7554/eLife.80803)
Supplement: Figure 6—figure supplement 2—source data 1. [file elife-80803-fig6-figsupp2-data1.zip › uninjected/uninj_embryo8.txt]

relative position	pSMAD - background
5.26148047	4455.984835
5.75784148	4197.206114
6.25419213	4010.310688
6.75054279	4072.099768
7.2469038	4375.362531
7.7432855	4161.283869
8.23965168	4081.686344
8.73598681	4323.000487
9.23234523	4409.143469
9.76180353	4329.829972
10.25816195	4078.891379
10.7545333	3991.937683
11.25088396	3957.895
11.74724496	3880.510353
12.24360597	3866.24567
12.73995663	3809.987281
13.23630728	3838.246009
13.7326864	3961.30525
14.26214469	3979.663214
14.75850311	3705.597313
15.25483825	3714.068355
15.75120443	3786.516545
16.24756802	3753.906179
16.74394713	3640.599621
17.24029779	3701.139266
17.73664845	3784.966777
18.23300946	3791.242121
18.76246775	3818.020906
19.25880289	3802.623604
19.75517941	3731.062634
20.25154559	3682.063464
20.74790918	3725.520313
21.2442676	3717.876543
21.74060274	3567.815634
22.23696892	3459.455871
22.73335062	3569.897036
23.26280891	3614.271497
23.75914405	3548.747121
24.25550247	3486.243469
24.75186606	3351.953138
25.24823224	3380.8485
25.74460877	3466.772554
26.24094391	3581.613018
26.73731009	3497.760898
27.23367368	3351.63125
27.76311386	3186.8795
28.25948522	3128.216205
28.75584363	3176.546838
29.25220723	3183.074424
29.74857341	3206.057125
30.24490854	3248.928451
30.74126696	3207.003865
31.23765125	3209.986647
31.73401484	3207.893134
32.26345503	3104.5865
32.75980569	2980.742453
33.25616669	2985.354313
33.7525277	3046.049621
34.24889646	3099.162862
34.74524971	3053.35168
35.24160813	3045.346531
35.73797172	3020.230192
36.2343379	3032.038688
36.76375998	3042.543819
37.26014685	2930.858027
37.75650786	2853.983469
38.25286886	2900.084437
38.74921952	2805.572906
39.24557018	2664.718661
39.74193118	2677.144594
40.23831289	2746.321131
40.73467907	2732.899813
41.26410114	2699.905362
41.76046732	2678.633344
42.25683091	2680.882804
42.75318933	2615.345897
43.24956069	2622.390094
43.74591134	2554.448938
44.24227235	2484.988045
44.73863336	2545.159179
45.23498401	2531.843938
45.7644242	2404.699004
46.26080849	2266.642214
46.75717208	2275.960964
47.2535305	2290.572393
47.74986563	2250.386518
48.24623181	2229.983534
48.74259541	2234.233085
49.23897452	2269.199013
49.73532518	2197.333076
50.26476536	2101.945694
50.76112896	2102.378853
51.25749514	2131.340094
51.75385097	2118.262909
52.2502068	2081.013277
52.74657298	2078.739522
53.24293657	1979.414527
53.73929499	1887.760048
54.23563013	1870.778326
54.76510653	1945.888156
55.26147012	1947.071174
55.7578363	1871.560569
56.25417144	1787.075313
56.75052986	1827.871728
57.24689345	1809.265594
57.74325963	1688.95323
58.23963616	1623.486161
58.73597129	1648.26429
59.26542959	1681.558531
59.76179059	1627.109276
60.25814125	1576.927625
60.7545126	1523.343683
61.25087102	1481.601281
61.74723461	1472.567064
62.24360079	1467.464906
62.73993593	1406.066214
63.23629435	1376.78938
63.76577075	1373.227813
64.26213176	1360.322875
64.75848242	1298.947656
65.25483307	1246.049251
65.75119408	1294.039853
66.24755508	1278.210643
66.74394196	1222.402531
67.2402771	1184.876602
67.73663552	1177.246156
68.26609381	1135.444326
68.76245223	1098.363933
69.25878736	1050.319549
69.75517424	1071.387165
70.25153524	1082.071625
70.74789625	1087.135103
71.24424691	1054.382536
71.74059757	1027.989786
72.23695857	1028.067125
72.76641687	1004.56771
73.26279339	994.0817753
73.75912853	981.836375
74.25549471	980.3462321
74.7518583	976.198
75.24823742	967.1365903
75.74458807	945.4229688
76.24093873	928.4693705
76.73729974	905.9562292
77.26675803	883.6638795
77.76309317	855.580308
78.25946969	849.8370804
78.75583587	865.5863715
79.25219947	850.0080536
79.74855789	839.5726607
80.24489302	824.5999732
80.7412592	807.1778105
81.2376409	794.6216875
81.7670992	773.9147768
82.26343433	780.0633036
82.75979275	796.3442282
83.25615634	794.5979375
83.75252252	782.4555313
84.24887836	770.9925848
84.74523419	758.6660099
85.24160037	752.3650938
85.73796396	750.1326473
86.26740414	741.1830938
86.7637548	734.1304072
87.26011581	729.890875
87.75649751	717.590817
88.25286369	721.3409365
88.74919883	714.0197813
89.24555724	724.5372679
89.74194153	725.0392009
90.23828702	723.3742584
90.76774531	718.5842813
91.26409597	706.7421652
91.76045697	694.4554063
92.25681798	691.6654276
92.75318675	695.9894688
93.24953999	693.5478661
93.74589841	681.5885
94.242262	683.3262297
94.73862818	684.7232768
