# Supplementary material for: Analysis of SMAD1/5 target genes in a sea anemone reveals ZSWIM4-6 as a novel BMP signaling modulator
Source: eLife. 2024 Feb 7;13:e80803. doi: 10.7554/eLife.80803 (PMC10849676; doi:10.7554/eLife.80803)
Supplement: Figure 6—figure supplement 2—source data 1. [file elife-80803-fig6-figsupp2-data1.zip › zzswim/zzswim_embryo1.txt]

relative position	pSMAD - background
5.25140694	1335.97046
5.76062679	1416.880757
6.26984663	1389.814063
6.74725315	1344.008911
7.22467956	1316.594281
7.73389941	1347.315851
8.24311925	1354.411969
8.75235652	1341.626308
9.26157636	1347.529719
9.77081362	1343.632722
10.24822262	1327.813379
10.72562914	1326.994808
11.23484898	1307.69225
11.74406883	1292.532103
12.25330609	1288.354063
12.76256077	1286.039156
13.2717632	1296.987099
13.7491722	1319.274018
14.22657871	1293.323964
14.73579855	1262.031563
15.2450184	1273.222605
15.75427308	1259.346741
16.26351034	1263.033429
16.77271277	1294.499031
17.25012177	1292.362909
17.72752828	1274.290188
18.23676554	1240.548621
18.74598539	1198.399656
19.25522265	1253.605997
19.76445991	1272.304259
20.27366234	1284.929125
20.75107134	1287.030938
21.22847785	1243.170971
21.73773253	1214.846009
22.24693496	1252.159156
22.75617222	1282.880411
23.26540949	1228.438122
23.77461192	1249.035763
24.25204082	1273.147665
24.72944484	1249.715692
25.23868211	1223.366125
25.74788454	1170.433
26.2571218	1159.950018
26.76635906	1176.549309
27.27559632	1135.0795
27.75299039	1128.299821
28.23039442	1166.848348
28.73963168	1171.139713
29.24883411	1118.887371
29.75808879	1056.627
30.26732605	1114.064576
30.7765459	1152.37724
31.25393997	1138.62779
31.73134399	1120.411759
32.24058125	1121.498375
32.74981852	1114.663346
33.25903836	1127.045563
33.76827562	1125.961174
34.24567716	1110.101826
34.7230563	1128.646984
35.23229356	1095.491156
35.74154824	1026.934585
36.25076809	995.4921875
36.75998793	1007.905819
37.2692252	1019.030438
37.74662673	1009.615933
38.22402329	1030.208527
38.73326055	995.7860313
39.24249782	993.9690536
39.75171766	989.2958438
40.26093751	987.799006
40.77017477	988.0279375
41.24759621	980.2299866
41.72499028	971.1408438
42.23421013	966.3888041
42.74344739	992.4130938
43.25266723	976.5578438
43.7619045	957.9258125
44.27114176	915.4682951
44.74854578	888.7123214
45.22593985	906.2588125
45.7351597	880.7357545
46.24439696	895.8912674
46.75363422	926.1077143
47.26285407	914.8591071
47.77209133	898.8075179
48.24949536	877.2886771
48.72688943	870.8714598
49.23610927	882.6120313
49.74536395	896.7254509
50.25460121	878.0586944
50.76380364	876.7674063
51.2730409	869.8207188
51.75044493	886.6043378
52.22785642	906.4066518
52.73707626	844.2123616
53.24631352	814.5359018
53.75555079	807.8255833
54.26475322	811.6350759
54.77399048	801.0615313
55.25141441	791.6618884
55.72882341	786.7723194
56.23802584	784.8528125
56.7472631	793.4554777
57.25650036	839.2112188
57.76570279	798.2427302
58.27495747	771.687625
58.75236398	743.0891116
59.22977298	738.6492813
59.73897541	739.6733651
60.24821267	729.42325
60.75744993	740.710808
61.2666872	732.0004063
61.77590704	713.2959033
62.25331355	717.803067
62.73072255	713.735625
63.23992498	680.898505
63.74917966	691.2125625
64.25841692	706.0423929
64.76763677	711.1511563
65.27685661	713.3478224
65.75426313	687.9793348
66.23167213	682.1558571
66.74090939	692.4220313
67.25012923	690.786941
67.7593665	661.0685313
68.26858634	655.6339509
68.74598041	644.6935045
69.22338444	605.8599236
69.73263912	624.2337009
70.24185896	643.422375
70.75107881	641.5981205
71.26031607	645.7997857
71.76953591	640.9785357
72.24692999	672.5972857
72.72435143	676.5188348
73.23358869	672.9918646
73.74280853	667.932125
74.25202838	661.886375
74.76128306	650.935
75.27052032	654.9276974
75.74789946	651.4881116
76.225301	649.9045134
76.73453826	663.8092292
77.24375811	637.6330045
77.75299537	633.4158438
78.26223263	652.3827054
78.77146989	635.6750144
79.24884904	614.4528214
79.72625057	607.03325
80.23548784	593.0408482
80.74474251	579.8148819
81.25394494	593.8461875
81.76318221	588.5554018
82.27241947	571.592125
82.74979861	564.729246
83.22720015	569.8429375
83.73645483	571.8954063
84.24569209	557.5926027
84.75489452	539.8050099
85.26413178	540.8338438
85.77336904	521.9376473
86.25074818	513.8467545
86.72816714	514.203193
87.2374044	512.233125
87.74664166	501.9212813
88.25584409	505.3273115
88.76509877	508.3556563
89.27431861	483.2083929
89.75173757	478.476058
90.22911671	473.7607584
90.73835397	460.4790313
91.24759123	458.4256295
91.75681108	458.2906563
92.26604834	452.9885883
92.7752856	446.2223438
93.25268714	453.3551518
93.73006628	450.182875
94.23930354	437.6795868
94.74855822	429.0180268
