# Supplementary material for: Analysis of SMAD1/5 target genes in a sea anemone reveals ZSWIM4-6 as a novel BMP signaling modulator
Source: eLife. 2024 Feb 7;13:e80803. doi: 10.7554/eLife.80803 (PMC10849676; doi:10.7554/eLife.80803)
Supplement: Figure 6—figure supplement 2—source data 1. [file elife-80803-fig6-figsupp2-data1.zip › zzswim/zzswim_embryo2.txt]

relative position	pSMAD - background
5.25140694	2028.342835
5.76062679	2016.581257
6.26986405	2073.246688
6.74727305	2216.069196
7.22467956	2298.725531
7.73389941	2198.233101
8.24311925	2151.238094
8.75235652	2190.408308
9.26161119	2195.238594
9.77081362	2236.585222
10.24822262	2260.608094
10.72562914	2240.439558
11.23484898	2084.272
11.74408624	2108.329228
12.25332351	2111.854938
12.76256077	2089.233656
13.2717632	2071.879724
13.7491722	2011.425875
14.22657871	2033.574714
14.73581597	2044.596563
15.24503582	1986.585105
15.75427308	2001.256741
16.26351034	2042.044179
16.77271277	2068.817656
17.25012177	2043.618766
17.7275457	1998.855938
18.23678296	1987.619496
18.74598539	1936.701031
19.25522265	1871.462122
19.76445991	1883.707134
20.27366234	1850.32125
20.75109125	1860.293366
21.22849527	1856.105721
21.73773253	1795.411134
22.24693496	1790.750906
22.75617222	1874.079411
23.26540949	1866.210747
23.77464675	1794.491263
24.25204082	1757.569237
24.72944484	1737.634817
25.23868211	1680.2885
25.74788454	1659.856625
26.25713921	1717.601393
26.76637648	1754.522809
27.27559632	1683.51075
27.75299039	1668.65425
28.23039442	1636.213598
28.73963168	1639.767963
29.24886894	1638.394496
29.75808879	1590.23575
30.26732605	1552.029951
30.7765459	1537.224865
31.25393997	1538.026504
31.73136141	1512.892134
32.24059867	1500.8895
32.74981852	1491.953346
33.25903836	1452.079063
33.76827562	1438.698424
34.24567716	1462.597254
34.72307372	1431.496109
35.23231098	1421.564031
35.74154824	1435.68871
36.25076809	1419.964688
36.75998793	1379.566444
37.2692252	1337.499688
37.74664664	1352.26479
38.22404071	1334.406277
38.73326055	1308.989281
39.24249782	1318.729929
39.75171766	1313.828969
40.26095492	1285.661631
40.77019219	1266.344563
41.24759621	1252.137272
41.72499028	1236.597594
42.23421013	1264.015304
42.74344739	1272.080844
43.25270207	1256.613969
43.7619045	1221.204438
44.27114176	1198.73842
44.74854578	1169.134607
45.22593985	1148.855938
45.7351597	1136.451129
46.24441438	1130.885642
46.75365164	1126.933714
47.26285407	1144.159857
47.77209133	1137.147518
48.24949536	1125.263963
48.72690684	1134.247585
49.23612669	1090.618031
49.74536395	1072.525826
50.25460121	1063.689944
50.76380364	1065.077281
51.2730409	1059.914344
51.75046483	1065.938195
52.22787383	1039.474152
52.73707626	1003.302112
53.24631352	1022.090152
53.75555079	1016.312208
54.26477063	1032.657576
54.77400789	1026.465031
55.25141441	1005.05946
55.72882341	1000.420694
56.23802584	992.2309375
56.7472631	992.1839777
57.25650036	993.3053438
57.76573762	1010.352105
58.27495747	982.100625
58.75236398	957.3269687
59.22977298	960.4507813
59.73897541	971.5443651
60.24823009	947.392
60.75746735	941.858558
61.2666872	947.4899063
61.77590704	926.2001533
62.25331355	935.4367813
62.73072255	957.883875
63.23995982	939.98688
63.74917966	928.0716875
64.25841692	921.5797679
64.76763677	912.8996563
65.27685661	903.2630724
65.75428303	892.9767634
66.23168954	921.2751071
66.74090939	928.2156563
67.25012923	917.201566
67.7593665	890.6206563
68.26858634	863.6930759
68.74600032	839.0423616
69.22340185	832.4709236
69.73263912	881.6567009
70.24185896	882.39275
70.75107881	881.5024955
71.26031607	872.0711607
71.76955333	865.0559107
72.24694989	858.3004286
72.72435143	868.4050848
73.23358869	874.1196146
73.74282595	857.05275
74.2520458	867.166375
74.76128306	872.551875
75.27052032	858.8180724
75.74789946	848.2928259
76.225301	829.2296384
76.73453826	826.4053542
77.24379294	844.0322545
77.75299537	845.7395938
78.26223263	834.2324554
78.77146989	812.8580144
79.24884904	797.01825
79.72626799	795.11075
80.23550525	801.3685982
80.74474251	787.6950069
81.25394494	780.7725625
81.76318221	781.4906518
82.27241947	770.224
82.74981852	758.7806746
83.22721756	758.6190625
83.73645483	749.2850313
84.24569209	747.2321027
84.75489452	731.4610099
85.26413178	732.3672188
85.77336904	732.6722723
86.25078799	723.2146116
86.72816714	718.050193
87.2374044	708.482
87.74664166	704.5986563
88.25586151	703.5410615
88.76509877	677.6020313
89.27433603	674.9768929
89.75173757	673.1854866
90.22911671	667.9603834
90.73835397	659.9672813
91.24760865	662.1620045
91.7568285	655.7754063
92.26604834	652.6705883
92.7752856	662.5413438
93.25268714	662.1010089
93.7300837	660.968375
94.23932096	668.1433368
94.74855822	676.3769018
