# Supplementary material for: Analysis of SMAD1/5 target genes in a sea anemone reveals ZSWIM4-6 as a novel BMP signaling modulator
Source: eLife. 2024 Feb 7;13:e80803. doi: 10.7554/eLife.80803 (PMC10849676; doi:10.7554/eLife.80803)
Supplement: Figure 6—figure supplement 2—source data 1. [file elife-80803-fig6-figsupp2-data1.zip › zzswim/zzswim_embryo3.txt]

relative position	pSMAD - background
5.26484589	1790.68921
5.7692666	1807.012007
6.27368731	1833.543438
6.77809077	1833.933089
7.25098426	1862.596246
7.72387529	1972.553351
8.22827875	1967.833219
8.73268221	2005.298558
9.23712017	1974.473469
9.74154089	1976.215847
10.24592709	2001.387594
10.7503478	1902.449183
11.25476852	1863.094375
11.75917198	1883.372853
12.26359269	1987.379563
12.7680134	1920.807406
13.27241686	1844.632474
13.77682032	1824.171375
14.24971135	1918.918714
14.72260484	1924.631813
15.22702555	1847.711855
15.73142901	1860.728616
16.23584972	1889.501304
16.74025318	1911.533531
17.24465664	1901.910891
17.7490946	1928.701188
18.25351531	1862.508871
18.75790152	1836.487781
19.26232223	1881.199372
19.76674294	1846.047009
20.27112915	1877.516125
20.77556712	1836.893438
21.24845814	1794.344828
21.72135164	1816.977134
22.22573784	1872.592781
22.73015855	1923.107911
23.23457927	1799.621122
23.73899998	1716.798263
24.24340344	1685.008094
24.74782415	1649.495817
25.25222761	1669.533125
25.75663107	1629.16275
26.26106903	1627.374893
26.76548974	1617.292684
27.26987595	1608.064
27.77429666	1565.8925
28.27871737	1577.194223
28.75160101	1616.84766
29.22448464	1630.236621
29.72890535	1612.995
30.23332606	1585.059701
30.73771227	1608.100615
31.24213298	1632.154969
31.74657095	1584.573509
32.25097441	1550.174875
32.75537787	1606.286721
33.25979858	1635.994688
33.76420204	1580.377674
34.2686055	1524.279612
34.77304346	1484.583734
35.27746417	1465.901781
35.75032809	1427.712621
36.22321419	1391.772938
36.7276349	1376.519694
37.23205561	1391.717313
37.73645907	1402.249594
38.24087978	1404.102527
38.74530049	1377.337156
39.2496867	1340.290804
39.75410741	1318.566594
40.25854537	1291.513756
40.76294883	1247.190813
41.26735229	1254.301737
41.771773	1214.217094
42.27617646	1253.896054
42.74907489	1265.425754
43.22196099	1258.460219
43.7263817	1268.432438
44.23078516	1235.81142
44.73518862	1247.301214
45.23960933	1246.816938
45.74403004	1256.469879
46.2484335	1233.459267
46.75285421	1227.043339
47.25727492	1199.876857
47.76166113	1172.444018
48.26608184	1132.201927
48.7705198	1088.61196
49.27492326	1068.561656
49.77932672	1055.739451
50.22069053	1017.346694
50.72511124	1017.097156
51.2295147	983.0905938
51.73393541	965.7475521
52.23835612	961.3635268
52.74275958	969.3472366
53.24716304	963.9924018
53.75158375	920.4084583
54.25602172	903.2313259
54.76040793	928.0792813
55.26482864	910.897692
55.76924935	917.7585694
56.27363556	944.1270625
56.77805627	936.5266027
57.25096455	894.8141652
57.72385804	882.9952302
58.22824425	881.13
58.73266496	876.6401652
59.23708567	896.5006563
59.74148913	932.8929901
60.24590984	875.63
60.75033055	835.576683
61.25473401	826.8369063
61.75913747	814.9734033
62.26355818	826.7780313
62.76799615	833.1405
63.27238235	824.19388
63.77680307	814.6696875
64.24969163	796.043875
64.72257033	781.6646563
65.22699105	784.2664474
65.73141176	780.2664777
66.23583247	786.6863571
66.74021868	790.5442813
67.24463939	803.941316
67.7490601	787.5359063
68.25346356	761.9848259
68.75788427	726.4958438
69.26230498	732.8416736
69.76670844	789.9613259
70.2711119	773.274625
70.77553261	752.6199955
71.24841871	750.0917143
71.72131713	743.5341607
72.22572059	742.71825
72.7301413	751.2262098
73.23456201	765.5734896
73.73896547	761.666
74.24338618	759.090125
74.7478069	753.168
75.2521931	740.3638224
75.75661382	735.3164688
76.26103453	722.2927634
76.76545524	724.1778542
77.2698587	739.0140045
77.77427941	730.0148438
78.27868287	712.7655804
78.75156157	715.3382287
79.22446739	714.4843036
79.7288881	725.288
80.23329156	727.7945982
80.73769502	739.2605069
81.24211573	725.6136875
81.74651919	720.3296518
82.2509399	730.270875
82.75536061	728.5544782
83.25978132	717.5239375
83.76416753	712.7265313
84.26858824	707.3014777
84.77300895	706.0632599
85.27741241	699.5275938
85.75030837	701.8236652
86.22319693	692.6784688
86.72761765	701.619318
87.23202111	699.823625
87.73642456	662.7437813
88.24086253	646.1611865
88.74526599	644.3735313
89.24966945	637.0080179
89.75409016	615.3385938
90.25851087	597.6216334
90.76291433	590.7770313
91.26733504	574.4668795
91.77175575	558.7274063
92.27614196	534.6164633
92.74903545	524.8072545
93.22194373	508.9272589
93.72636444	497.7155
94.23075065	486.0380868
94.73517136	481.2629018
