# Supplementary material for: Analysis of SMAD1/5 target genes in a sea anemone reveals ZSWIM4-6 as a novel BMP signaling modulator
Source: eLife. 2024 Feb 7;13:e80803. doi: 10.7554/eLife.80803 (PMC10849676; doi:10.7554/eLife.80803)
Supplement: Figure 6—figure supplement 2—source data 1. [file elife-80803-fig6-figsupp2-data1.zip › zzswim/zzswim_embryo4.txt]

relative position	pSMAD - background
5.25283548	1125.743746
5.74527533	1179.775007
6.23771518	1206.619938
6.7301653	1240.098339
7.25545193	1195.309781
7.74789691	1103.871869
8.2403419	1184.966594
8.76562853	1300.361933
9.25807864	1354.381272
9.7505185	1341.481097
10.24295835	1332.349094
10.73542643	1314.545433
11.26071306	1319.631875
11.75316061	1334.151103
12.24558506	1323.061688
12.73804031	1296.699746
13.230493	1317.686724
13.75579759	1394.9755
14.24822204	1441.922857
14.7406696	1397.545438
15.26595622	1409.863105
15.75840378	1403.302973
16.25082823	1435.617679
16.74330401	1409.178192
17.23575413	1365.108516
17.76104076	1406.718438
18.25346521	1460.489174
18.74591276	1427.769531
19.23836545	1329.230175
19.73083866	1345.116509
20.25610732	1418.850375
20.74854718	1482.012366
21.24099729	1504.876221
21.76628392	1433.904759
22.25870837	1449.533585
22.75117389	1463.653661
23.24362914	1453.203782
23.73608183	1480.447388
24.26135049	1429.428969
24.75379034	1396.049567
25.24624046	1346.443875
25.73871111	1372.875696
26.23116636	1331.296643
26.75641706	1323.831559
27.24887231	1406.887589
27.74132499	1496.09325
28.26661162	1486.188473
28.75905404	1429.600231
29.25150159	1372.575246
29.74395427	1378.929982
30.23640952	1346.899951
30.76166022	1349.274115
31.254136	1361.115647
31.74658612	1276.196259
32.23903624	1315.963179
32.73147609	1292.600221
33.25674475	1243.039563
33.74919744	1213.067478
34.24167066	1228.413112
34.76693932	1239.512234
35.25937917	1233.144585
35.75182929	1175.25846
36.2442794	1115.024134
36.73671926	1069.952944
37.26200588	1097.493938
37.75446114	1105.83779
38.24691382	1079.299527
38.73936137	1090.653031
39.23178582	1098.873054
39.75707245	1081.938094
40.2495431	1115.432274
40.74199835	1066.685313
41.26724905	1027.678362
41.7597043	1010.851344
42.25215698	999.6939291
42.74460454	970.1246116
43.23706492	974.0580938
43.76233358	962.8800625
44.25478627	905.3712594
44.74724152	894.6825893
45.23966597	907.7349911
45.73213149	923.7756295
46.25741812	942.8286424
46.74986823	948.6342321
47.24230808	928.0587321
47.76757675	922.5587679
48.26002943	920.2656771
48.75248468	954.9433348
49.2449502	997.7811563
49.73737465	964.9262009
50.26266128	987.2233194
50.7551114	903.0491384
51.24755125	888.9732188
51.74001163	884.7149092
52.23245919	867.6955268
52.75774581	834.8153616
53.25019336	793.3594911
53.74261782	846.6888333
54.26790444	871.5667009
54.76037509	813.1217277
55.25283035	759.816067
55.7452548	720.0497302
56.23770235	725.1071875
56.76298898	752.4643527
57.25543653	748.0048795
57.74789691	729.9329802
58.24033676	698.507875
58.73278688	669.2899152
59.25807351	721.7335313
59.75049796	788.4941329
60.24294551	768.6045
60.76825011	735.840683
61.26070023	729.0316205
61.75314008	714.7851533
62.24557993	699.361067
62.73803005	741.871625
63.26331668	766.02438
63.75578219	721.5061518
64.24820665	674.9058929
64.7406619	648.1107455
65.23311458	642.5780724
65.75838324	637.6126027
66.25084363	669.9977857
66.74329118	688.1999063
67.26857781	652.315816
67.76102536	641.0999598
68.25344981	596.7375759
68.74590506	557.0637902
69.23837571	534.7882986
69.76366234	571.4350759
70.25608679	577.1283036
70.74853434	596.5283705
71.24098703	590.7597143
71.73344228	586.9769107
72.25871094	604.369625
72.75116876	592.7914063
73.24361888	615.4847396
73.7689055	625.439625
74.26132996	584.0706607
74.75377751	576.091125
75.24623019	588.9707331
75.73870341	593.5779688
76.26397207	591.3506384
76.75641192	565.7336577
77.24886204	543.4593795
77.74133269	565.3820223
78.23378794	560.1039554
78.75903864	564.7965144
79.25149389	575.2126786
79.74394657	576.32475
80.26921524	568.9767232
80.76167562	562.9426677
81.25412317	560.9774375
81.74657586	565.2422411
82.23903111	552.568125
82.7642818	539.3551032
83.25673705	560.1796518
83.7492077	572.2372813
84.24165782	542.1678705
84.73409767	558.0066349
85.25936634	537.5607188
85.75181902	508.4729509
86.24427427	499.4078438
86.76954293	498.169693
87.26200075	503.3924643
87.75445087	497.4919063
88.24690099	491.2828294
88.73934084	481.9469063
89.2646095	471.5205179
89.75706219	475.8927723
90.2495354	474.4556334
90.74198295	461.5195134
91.23440741	452.6691295
91.75969403	485.3726563
92.25216468	490.2697133
92.74460197	485.0864688
93.26987063	491.5621339
93.76232588	498.1568036
94.25477857	460.9944618
94.74722612	442.5586161
