# Supplementary material for: Analysis of SMAD1/5 target genes in a sea anemone reveals ZSWIM4-6 as a novel BMP signaling modulator
Source: eLife. 2024 Feb 7;13:e80803. doi: 10.7554/eLife.80803 (PMC10849676; doi:10.7554/eLife.80803)
Supplement: Figure 6—figure supplement 2—source data 1. [file elife-80803-fig6-figsupp2-data1.zip › zzswim/zzswim_embryo5.txt]

relative position	pSMAD - background
5.22703214	3889.502603
5.74282415	4009.661257
6.25864842	4001.040223
6.74007795	4079.080625
7.25590222	4223.228531
7.77171573	4057.327298
8.25314526	3861.754915
8.73457479	3625.830201
9.25039368	3639.559969
9.76621257	3827.27124
10.2476421	3906.541808
10.72907163	3879.76254
11.24488515	3877.996125
11.76070941	3937.483817
12.24213895	3964.936098
12.75796321	4111.132281
13.27375522	4066.202581
13.75518475	3824.784446
14.23663579	3728.715
14.75245468	3841.822313
15.26827357	3884.04423
15.7497031	3852.181973
16.23111112	3843.462214
16.74692732	3838.714406
17.26277041	3813.252766
17.74419994	3727.558063
18.22562947	3783.195317
18.74143761	3719.441031
19.25724575	3806.617318
19.73867528	3621.484134
20.25449686	3346.479125
20.77033456	3433.98408
21.25176409	3504.348543
21.73317212	3471.746295
22.24898832	3443.775656
22.7648099	3513.589143
23.24623943	3542.394068
23.72769047	3504.213549
24.2434986	3487.836469
24.75930674	3359.57471
25.24073627	3320.633732
25.75655785	3386.305875
26.27237405	3375.359268
26.75382509	3242.398755
27.23523311	3189.640732
27.75104932	3199.60625
28.2668709	3147.062491
28.74830043	3134.794945
29.22972996	3303.78271
29.7455596	3197.2235
30.26136774	3132.922451
30.74279727	3034.668061
31.25861885	2963.691219
31.77443505	2820.863848
32.25586458	2907.371036
32.73729411	2789.651024
33.25311031	2777.486313
33.76893189	2827.796621
34.25036142	2726.217112
34.73179095	2590.182966
35.24758296	2739.990531
35.76342873	2694.552906
36.24485826	2511.029277
36.72628779	2518.381801
37.24211206	2435.606063
37.75790407	2526.712504
38.2393336	2542.019295
38.75517131	2348.471031
39.27099289	2362.658232
39.75242242	2430.478576
40.23385195	2383.46956
40.74964396	2281.583688
41.26546822	2286.022987
41.74691926	2343.272058
42.22834879	2276.96325
42.74417306	2125.544719
43.25996506	2114.526879
43.74139459	2168.039223
44.25721349	2209.018795
44.77305388	2188.045607
45.25448341	1992.106134
45.73591294	2018.423754
46.25170495	2086.176892
46.76752922	2055.959089
47.24895875	1974.652107
47.73038828	1903.973964
48.24623405	1825.962677
48.76202606	1833.252424
49.24345559	1820.688442
49.75927448	1760.682326
50.27509337	1684.157462
50.7565229	1677.662853
51.23797394	1652.100522
51.75376595	1550.635427
52.26959021	1524.080205
52.75101974	1523.166665
53.23244928	1579.316348
53.74827623	1585.150083
54.26408706	1573.635433
54.74551659	1509.088585
55.22694612	1542.64246
55.7427677	1490.994569
56.2585839	1453.218598
56.74001343	1443.715924
57.25582694	1414.164844
57.77165121	1390.97873
58.25308074	1387.130304
58.73451027	1357.561826
59.25031841	1287.445906
59.76612655	1337.995133
60.24757758	1325.701589
60.72900711	1289.130254
61.24482869	1268.250906
61.76064489	1246.411635
62.24205292	1184.703924
62.75786912	1145.788875
63.27371221	1163.954791
63.75514174	1163.796866
64.23657127	1131.572589
64.7523794	1147.354781
65.26818754	1149.046251
65.74961707	1115.452335
66.23106811	1031.314786
66.74688969	1006.705531
67.26270589	986.8854588
67.74411391	962.953817
68.22554344	957.5219509
68.74136233	894.2850938
69.25720273	874.1837093
69.73863226	855.6700223
70.2544404	824.97075
70.77024854	872.1371027
71.25167807	883.2662857
71.7331076	889.6567857
72.24893187	890.761875
72.76476689	821.0482634
73.24617491	849.5276324
73.72760444	867.3754821
74.24342333	777.403875
74.75924222	734.9089107
75.24067175	756.4347331
75.75648258	799.5732188
76.27230953	784.6916563
76.75373906	774.8878006
77.23516859	775.6885045
77.75099286	785.5568438
78.26682788	786.2375089
78.74823591	778.1865144
79.22966544	739.3749643
79.74548433	781.618125
80.26130322	754.3033661
80.74273275	741.4975248
81.25854357	758.9839375
81.77437053	736.9792411
82.25580006	715.1717321
82.73722959	715.5656746
83.25305386	758.8323125
83.76884586	777.748692
84.2502969	779.1957277
84.73172643	720.2977599
85.24754532	756.3682188
85.76336421	687.8333795
86.24479374	656.0116116
86.72620177	667.5168358
87.24201797	675.89875
87.75786105	648.7216741
88.23929059	635.0056865
88.75511485	674.5561563
89.27090686	662.678625
89.75233639	637.6216295
90.23376592	657.3987941
90.7495875	644.2002813
91.26542521	631.5515938
91.74685474	648.530067
92.22826276	639.720999
92.74407897	626.2905938
93.25992205	625.8344375
93.74133007	658.225375
94.25717585	643.5232118
94.77296786	615.9590446
