# Supplementary material for: Analysis of SMAD1/5 target genes in a sea anemone reveals ZSWIM4-6 as a novel BMP signaling modulator
Source: eLife. 2024 Feb 7;13:e80803. doi: 10.7554/eLife.80803 (PMC10849676; doi:10.7554/eLife.80803)
Supplement: Figure 6—figure supplement 2—source data 1. [file elife-80803-fig6-figsupp2-data1.zip › zzswim/zzswim_embryo6.txt]

relative position	pSMAD - background
5.26137182	1945.240835
5.757738	1837.467686
6.25410159	1924.075688
6.75046001	1922.561625
7.24681325	1830.824281
7.74318202	1819.022869
8.23954303	1737.877469
8.73590403	1736.568629
9.23225469	1716.811844
9.76169487	1851.184097
10.25807916	1935.361237
10.75444276	1887.768058
11.25080117	1767.406714
11.74713631	1811.583353
12.24350249	1830.031384
12.73986608	1728.586281
13.2362452	1733.501152
13.73259586	1791.28975
14.26203604	1713.306089
14.75839963	1587.290884
15.25476581	1497.389355
15.75110095	1498.879545
16.24747748	1605.308054
16.74384366	1672.692335
17.24020725	1631.625891
17.73656567	1627.492348
18.2329008	1594.752621
18.7623591	1523.916156
19.2587408	1503.685889
19.75510698	1506.581134
20.25144211	1466.522321
20.74780053	1485.454813
21.24416413	1509.467686
21.74053031	1427.684259
22.23688614	1391.595299
22.73324197	1376.434911
23.26270026	1368.306497
23.75906127	1342.719835
24.25541193	1313.094594
24.75176258	1286.846853
25.2481417	1208.43475
25.74450529	1249.439554
26.24087147	1277.813143
26.73720661	1240.469041
27.23356503	1219.2885
27.76302332	1235.855625
28.25940243	1213.457491
28.75575309	1173.180838
29.25210375	1162.376281
29.74846476	1135.83175
30.24482576	1106.348022
30.74119453	1112.51924
31.23754777	1123.312362
31.73390619	1120.524634
32.26336448	1091.350375
32.7597229	1011.970881
33.25605804	981.1705625
33.75244492	988.0443348
34.24880592	992.1071116
34.74516693	980.3463943
35.24151758	990.9971563
35.73786824	971.6896205
36.23422925	980.1703125
36.76368754	959.7106939
37.26006407	940.1874554
37.75639921	933.4217188
38.25276539	906.0474375
38.74912898	881.4676563
39.2454874	859.2905179
39.74184064	873.0162188
40.23820941	864.8528452
40.73457041	856.3840625
41.26402871	844.1267366
41.76036384	846.5902009
42.25672226	843.9334291
42.75310655	838.5757545
43.24947014	794.5255938
43.74582856	779.1670804
44.2421637	782.2114201
44.73852988	789.77375
45.23489347	763.6855625
45.76436987	741.9947545
46.26070501	733.0219281
46.75706343	738.0997143
47.25342702	742.5658214
47.7497932	727.5130179
48.24612834	751.2543914
48.74250486	748.4983348
49.23887104	735.3001563
49.73523464	727.9883259
50.26467482	722.9475694
50.76102548	670.0161384
51.25738648	665.2617188
51.75376819	670.1337664
52.25013437	665.1494018
52.7464695	660.3516652
53.24282792	686.0520268
53.73919151	677.2999048
54.23555769	661.2455759
54.76501599	666.8159063
55.26136664	663.9224598
55.75772765	691.4203194
56.25408866	671.7064554
56.75043931	662.6528527
57.24681067	654.3437366
57.74316909	627.3749802
58.23953268	632.986875
58.73589886	656.4286652
59.26532093	654.4550313
59.76168711	634.8651329
60.25805071	644.665625
60.75442982	651.0592545
61.25078048	659.7637813
61.74713114	648.6796354
62.24349214	671.6550313
62.73985315	673.1505
63.23622192	666.44238
63.7656621	684.1966875
64.26202828	676.5801607
64.75839187	676.2134063
65.25475029	667.6985367
65.75108543	662.5967277
66.2474723	667.1682143
66.74383331	655.9244063
67.24019431	667.7607445
67.73654497	683.8441563
68.26598516	657.5379509
68.76234875	624.3562188
69.25873304	591.4525486
69.75509146	646.9460223
70.25142659	678.1115
70.74779277	677.1561027
71.24415637	674.6264107
71.74051478	670.1036429
72.23686803	667.503375
72.76632632	693.0970848
73.26268991	705.649061
73.75905609	726.69425
74.25539123	727.5159464
74.75174965	724.479375
75.24811324	729.4430189
75.74449753	739.7338438
76.24085595	733.9580848
76.73719109	746.3404792
77.26664938	737.2272545
77.76303108	709.2950223
78.25939726	733.4185804
78.7557324	766.7295144
79.25209082	783.3609286
79.74845441	777.899375
80.24482059	757.1360982
80.74117642	747.1780962
81.23753225	750.4025625
81.76699054	782.7110268
82.26335155	773.0333036
82.75970221	769.9734782
83.25605287	806.8097946
83.75243198	796.3197813
84.24879557	799.1610134
84.74516175	816.4565099
85.24149689	818.473808
85.73785531	810.0480223
86.2673136	780.2682188
86.76367202	795.8754072
87.26004337	818.1705
87.75639403	849.855817
88.25275504	842.8830615
88.74911604	818.757067
89.2454667	809.6197679
89.74181736	804.1033438
90.23819647	825.7000084
90.76765477	850.8900313
91.26401319	874.2281652
91.76034832	877.6089063
92.2567352	873.7507133
92.75307809	847.6099688
93.24945721	865.7637232
93.74580787	906.743375
94.24215852	931.2675154
94.73851953	932.2149018
