# Supplementary material for: Analysis of SMAD1/5 target genes in a sea anemone reveals ZSWIM4-6 as a novel BMP signaling modulator
Source: eLife. 2024 Feb 7;13:e80803. doi: 10.7554/eLife.80803 (PMC10849676; doi:10.7554/eLife.80803)
Supplement: Figure 6—figure supplement 2—source data 1. [file elife-80803-fig6-figsupp2-data1.zip › zzswim/zzswim_embryo7.txt]

relative position	pSMAD - background
5.25805433	2481.476585
5.74192922	2484.755686
6.22582429	2289.808688
6.74194355	2393.765214
7.25806281	2371.586156
7.7419377	2387.277869
8.22581511	2347.241594
8.74193437	2199.923308
9.25807128	2131.664469
9.74194617	2131.291383
10.22582358	2144.721344
10.74192519	2071.770558
11.2580621	2081.971125
11.74193447	2112.209532
12.22583205	2018.811938
12.74193366	1888.670906
13.25807058	1916.243599
13.74194294	2016.481018
14.22580522	2064.834214
14.74194214	1976.137063
15.25807905	1970.76548
15.74195142	1990.218688
16.2258137	1942.654804
16.74193296	1893.732156
17.25806987	1895.762141
17.74193971	1887.243777
18.22582217	1855.485746
18.74194143	1808.948281
19.25807834	1726.173997
19.7741976	1744.145134
20.25805988	1785.872179
20.7419499	1738.400188
21.25808682	1660.276471
21.77420608	1636.984009
22.25806836	1639.047299
22.74194072	1601.225536
23.25807764	1630.223747
23.77421455	1657.132638
24.25807683	1597.085237
24.7419492	1505.905442
25.25808611	1515.592125
25.77418772	1530.085875
26.2580853	1538.478696
26.74195767	1470.185434
27.25809458	1441.254375
27.77419619	1445.92975
28.2580736	1399.470063
28.74194849	1372.207088
29.25810306	1421.033996
29.77420466	1401.495125
30.25808207	1380.152308
30.74195696	1361.682865
31.25807622	1327.677594
31.77419548	1332.947884
32.25809055	1312.201179
32.74196544	1310.024846
33.2580847	1260.443938
33.74194698	1224.289906
34.22581934	1216.774237
34.74195626	1196.640484
35.25809317	1152.792531
35.74195545	1170.096049
36.22582782	1160.680188
36.74196473	1156.504944
37.25806634	1115.360938
37.74196392	1099.24179
38.22583629	1053.803777
38.7419732	1041.379906
39.25807481	1055.141054
39.74195222	1062.792576
40.22582711	1070.874131
40.74198168	1041.021563
41.25808329	1064.763362
41.7419607	1064.598344
42.22583558	1033.375429
42.74195485	1019.835469
43.25807411	1041.993719
43.74196917	1050.651223
44.22584406	1049.11767
44.74196332	1042.840589
45.25808258	985.2034375
45.74195747	985.396183
46.22583488	1000.157267
46.74197179	1002.454339
47.25809105	1022.701357
47.74196594	1022.135679
48.22584335	1033.266552
48.74194496	1006.23771
49.25809953	951.6344063
49.74197441	935.6538616
50.22585183	937.2135694
50.74195343	917.0961563
51.25809035	913.9554688
51.74196271	928.6474807
52.2258603	941.4367768
52.74196191	933.5299866
53.25809882	960.5982768
53.74197119	972.2320476
54.22583347	923.4320759
54.74195273	914.1116563
55.25810729	928.568317
55.74197966	906.7430159
56.22584194	882.1261875
56.7419612	892.4827277
57.25809811	906.2432188
57.74196796	908.6800159
58.22585041	906.299375
58.74196967	923.9226652
59.25810659	944.6612813
59.77422585	901.1863651
60.25808813	863.9521607
60.74197815	862.310058
61.25811506	868.9314063
61.77423432	864.1980283
62.2580966	867.7032098
62.74196897	872.026625
63.25810588	867.28263
63.77424279	882.4513125
64.25810507	876.6853036
64.74197744	876.5171563
65.25811435	889.1444474
65.77421596	878.6461027
66.25809337	888.8792143
66.74198591	902.7741563
67.25812283	904.058566
67.74196998	891.909817
68.22583982	888.9759509
68.74197673	907.3124688
69.258096	903.5412986
69.74197845	883.2274509
70.22584829	866.010625
70.74198521	877.7169955
71.25810447	879.7356607
71.74198692	879.2937857
72.22585677	885.529625
72.74199368	879.5774598
73.25811294	894.2053646
73.74197522	899.1893393
74.22584759	899.634125
74.7419845	934.967625
75.25812142	914.7343224
75.7419837	892.5729688
76.22585606	877.2036384
76.74199298	877.3016042
77.25809458	892.6292545
77.74199217	906.2418795
78.22586454	872.5417054
78.74200145	883.1475144
79.25810306	880.9805536
79.74198047	850.0499464
80.22585536	847.1808482
80.74199227	865.0722569
81.25811153	856.2669375
81.74198894	847.4875268
82.22586383	863.032125
82.74198309	862.4178532
83.25810235	856.9640625
83.74197724	844.0431205
84.2258723	840.1806027
84.74199156	842.1412599
85.25811082	851.2403438
85.74198571	858.3020938
86.22588078	851.9909688
86.74198238	857.282443
87.2581193	846.354125
87.74199419	838.3553884
88.2258716	832.1204365
88.7419732	802.0647813
89.25812777	802.4876429
89.74200266	811.0193438
90.22588007	799.3610084
90.74198168	780.6170313
91.25811859	768.9327545
91.74199096	759.9112098
92.22588854	739.6652133
92.74199015	739.3255938
93.25812706	723.7860089
93.74199943	711.8506607
94.22586171	704.9745868
94.74198097	696.5769018
