# Supplementary material for: Analysis of SMAD1/5 target genes in a sea anemone reveals ZSWIM4-6 as a novel BMP signaling modulator
Source: eLife. 2024 Feb 7;13:e80803. doi: 10.7554/eLife.80803 (PMC10849676; doi:10.7554/eLife.80803)
Supplement: Figure 6—figure supplement 2—source data 1. [file elife-80803-fig6-figsupp2-data1.zip › zzswim/zzswim_embryo8.txt]

relative position	pSMAD - background
5.24923225	2349.904031
5.74757469	2267.661257
6.24591193	2152.083795
6.74422579	2147.056214
7.2425916	2130.670817
7.74093144	2109.521351
8.23927127	2097.303629
8.73760072	2057.968558
9.23593017	2121.273987
9.73427001	2124.194472
10.26585726	2115.259469
10.7641945	2043.624112
11.26250836	2043.794
11.76085339	2041.202817
12.25919583	2044.374563
12.75753307	2060.466317
13.25586511	2048.932599
13.75421274	2045.427875
14.25255258	1937.581839
14.75089242	1921.426455
15.24922186	1943.893855
15.74755131	1964.979973
16.24590933	1927.343304
16.74425176	1896.288621
17.24259679	1914.064391
17.74091066	1887.262777
18.2392479	1832.415746
18.73759033	1839.660121
19.23593536	1930.438372
19.76750444	1890.273509
20.26583388	1787.89675
20.76417372	1843.114563
21.26251356	1846.719543
21.76084301	1773.086259
22.25919323	1752.626156
22.75753047	1743.999911
23.25587291	1782.918068
23.75421794	1746.584013
24.2525318	1691.365379
24.75086904	1741.843442
25.24923225	1778.293446
25.74757469	1761.083875
26.24591193	1728.893982
26.74422579	1812.508559
27.24257082	1787.876875
27.74091326	1732.471125
28.23927127	1745.003777
28.73760072	1741.750088
29.23593017	1713.784138
29.73427001	1763.493
30.26583908	1714.633701
30.76417372	1722.150204
31.26250836	1749.512094
31.76085339	1802.38742
32.25919583	1785.611375
32.75753307	1705.489596
33.25584693	1693.976313
33.75419196	1673.402335
34.25255258	1614.704987
34.75089242	1556.220823
35.24922186	1506.589406
35.74755131	1517.990478
36.24589115	1571.879188
36.74423099	1581.55023
37.24259679	1497.950313
37.74091066	1479.867076
38.2392479	1504.418777
38.73759033	1462.111174
39.23593536	1433.499179
39.76748626	1454.909094
40.23260465	1438.100381
40.76417372	1449.876813
41.26251356	1414.352987
41.76084301	1454.351469
42.25917245	1485.104965
42.75753047	1438.044469
43.25587291	1349.490594
43.75421794	1302.764188
44.2525318	1310.349259
44.75086904	1297.679214
45.24921147	1307.214277
45.74755651	1321.452254
46.24591193	1315.035785
46.74422579	1297.008089
47.24257082	1276.130107
47.74091326	1301.570518
48.2392505	1274.074249
48.73758254	1209.392085
49.23593017	1157.921442
49.73427001	1141.549451
50.26583908	1120.793069
50.76415294	1106.28071
51.26249018	1068.703594
51.76085339	1034.976766
52.25919583	1027.018777
52.75753307	1024.024522
53.25584693	1037.238027
53.75419196	1002.229905
54.2525344	982.8184509
54.75089242	945.789442
55.24922186	929.030942
55.74755131	910.5220159
56.24589115	900.1476875
56.74423099	906.6009241
57.24256043	915.6038438
57.74091066	896.7261587
58.2392479	894.297
58.73759033	896.8153973
59.23593536	868.3114063
59.76746807	840.3482401
60.23258647	835.56675
60.76417372	828.231683
61.26251356	805.5256205
61.76084301	793.1010283
62.25917245	782.3544955
62.75751229	772.20925
63.25585213	770.8247907
63.75421794	757.7959375
64.2525318	756.8521607
64.75086904	736.2956563
65.24921147	722.7841081
65.74755651	712.9191027
66.24589115	702.3582143
66.74422579	683.8299063
67.24257082	683.7866017
67.74091326	681.3276563
68.2392505	659.0900938
68.73756436	644.3453438
69.23590939	611.1241379
69.73427001	605.6167009
70.26583908	608.655
70.76415294	621.107817
71.26249018	631.2322857
71.76083262	615.4880714
72.25917765	591.951625
72.75751229	601.624692
73.25584693	591.7809896
73.75419196	592.6494821
74.2525344	585.23975
74.75087164	592.1173393
75.24922186	580.3625724
75.74755131	578.5399688
76.24589115	582.3602634
76.74423099	564.2899435
77.24256043	551.5835045
77.74088988	542.1390223
78.2392479	531.7403304
78.73759033	525.3925144
79.23593536	524.6659286
79.76746807	519.33325
80.23258647	513.0629732
80.76415554	512.7620069
81.26251356	513.9556875
81.76084301	511.5007768
82.25917245	498.7874464
82.75751229	490.2424782
83.25585213	489.7970804
83.75418157	486.1252813
84.2525318	488.6535848
84.75086904	484.4041349
85.24921147	461.0493795
85.74755651	446.7845223
86.24587037	433.652183
86.74420761	428.388818
87.24255004	428.62475
87.74091326	419.5556563
88.2392505	418.5758294
88.73756436	417.7750313
89.23590939	422.5237679
89.73427001	426.3464688
90.2658209	415.7328834
90.76415294	405.3206563
91.26249018	405.1731295
91.76083262	405.5944955
92.25917765	393.3962133
92.75751229	380.7623973
93.25584693	376.1611339
93.75419196	367.3116607
94.2525344	362.1428368
94.75087164	365.3170446
