# Supplementary material for: Analysis of SMAD1/5 target genes in a sea anemone reveals ZSWIM4-6 as a novel BMP signaling modulator
Source: eLife. 2024 Feb 7;13:e80803. doi: 10.7554/eLife.80803 (PMC10849676; doi:10.7554/eLife.80803)
Supplement: Figure 6—figure supplement 3—source data 1. [file elife-80803-fig6-figsupp3-data1.zip]

Archive with 52 entries (50 files):
- new_txt_files/ecto/
- new_txt_files/ecto/gdf5MO_series_001_Ectoderm.txt
- new_txt_files/ecto/gdf5MO_series_004_Ectoderm.txt
- new_txt_files/ecto/gdf5MO_series_005_Ectoderm.txt
- new_txt_files/ecto/gdf5MO_series_006_Ectoderm.txt
- new_txt_files/ecto/gdf5MO_series_007_Ectoderm.txt
- new_txt_files/ecto/gdf5MO_series_010_Ectoderm.txt
- new_txt_files/ecto/gdf5MO_series_011_Ectoderm.txt
- new_txt_files/ecto/gdf5MO_series_012_Ectoderm.txt
- new_txt_files/ecto/gdf5MO_series_013_Ectoderm.txt
- new_txt_files/ecto/gdf5Mo+zswimMO_series_001_Ectoderm.txt
- new_txt_files/ecto/gdf5Mo+zswimMO_series_002_Ectoderm.txt
- new_txt_files/ecto/gdf5Mo+zswimMO_series_003_Ectoderm.txt
- new_txt_files/ecto/gdf5Mo+zswimMO_series_005_Ectoderm.txt
- new_txt_files/ecto/gdf5Mo+zswimMO_series_006_Ectoderm.txt
- new_txt_files/ecto/gdf5Mo+zswimMO_series_008_Ectoderm.txt
- new_txt_files/ecto/gdf5Mo+zswimMO_series_009_Ectoderm.txt
- new_txt_files/ecto/gdf5Mo+zswimMO_series_010_Ectoderm.txt
- new_txt_files/ecto/gdf5Mo+zswimMO_series_011_Ectoderm.txt
- new_txt_files/ecto/gdf5Mo+zswimMO_series_012_Ectoderm.txt
- new_txt_files/ecto/gdf5Mo+zswimMO_series_013_Ectoderm.txt
- new_txt_files/ecto/gdf5Mo+zswimMO_series_014_Ectoderm.txt
- new_txt_files/ecto/gdf5Mo+zswimMO_series_015_Ectoderm.txt
- new_txt_files/ecto/gdf5Mo+zswimMO_series_016_Ectoderm.txt
- new_txt_files/ecto/gdf5Mo+zswimMO_series_017_Ectoderm.txt
- new_txt_files/ecto/gdf5Mo+zswimMO_series_019_Ectoderm.txt
- new_txt_files/endo/
- new_txt_files/endo/gdf5MO_series_001_Endoderm.txt
- new_txt_files/endo/gdf5MO_series_004_Endoderm.txt
- new_txt_files/endo/gdf5MO_series_005_Endoderm.txt
- new_txt_files/endo/gdf5MO_series_006_Endoderm.txt
- new_txt_files/endo/gdf5MO_series_007_Endoderm.txt
- new_txt_files/endo/gdf5MO_series_010_Endoderm.txt
- new_txt_files/endo/gdf5MO_series_011_Endoderm.txt
- new_txt_files/endo/gdf5MO_series_012_Endoderm.txt
- new_txt_files/endo/gdf5MO_series_013_Endoderm.txt
- new_txt_files/endo/gdf5Mo+zswimMO_series_001_Endoderm.txt
- new_txt_files/endo/gdf5Mo+zswimMO_series_002_Endoderm.txt
- new_txt_files/endo/gdf5Mo+zswimMO_series_003_Endoderm.txt
- new_txt_files/endo/gdf5Mo+zswimMO_series_005_Endoderm.txt
- new_txt_files/endo/gdf5Mo+zswimMO_series_006_Endoderm.txt
- new_txt_files/endo/gdf5Mo+zswimMO_series_008_Endoderm.txt
- new_txt_files/endo/gdf5Mo+zswimMO_series_009_Endoderm.txt
- new_txt_files/endo/gdf5Mo+zswimMO_series_010_Endoderm.txt
- new_txt_files/endo/gdf5Mo+zswimMO_series_011_Endoderm.txt
- new_txt_files/endo/gdf5Mo+zswimMO_series_012_Endoderm.txt
- new_txt_files/endo/gdf5Mo+zswimMO_series_013_Endoderm.txt
- new_txt_files/endo/gdf5Mo+zswimMO_series_014_Endoderm.txt
- new_txt_files/endo/gdf5Mo+zswimMO_series_015_Endoderm.txt
- new_txt_files/endo/gdf5Mo+zswimMO_series_016_Endoderm.txt
- new_txt_files/endo/gdf5Mo+zswimMO_series_017_Endoderm.txt
- new_txt_files/endo/gdf5Mo+zswimMO_series_019_Endoderm.txt
