# Supplementary material for: Analysis of SMAD1/5 target genes in a sea anemone reveals ZSWIM4-6 as a novel BMP signaling modulator
Source: eLife. 2024 Feb 7;13:e80803. doi: 10.7554/eLife.80803 (PMC10849676; doi:10.7554/eLife.80803)
Supplement: Figure 6—figure supplement 3—source data 1. [file elife-80803-fig6-figsupp3-data1.zip › new_txt_files/ecto/gdf5MO_series_011_Ectoderm.txt]

Relative position	Average intensity
0.010416667	1.6905098
0.020833333	1.6030648
0.03125	1.6973119
0.041666667	1.7539602
0.052083333	1.7127262
0.0625	1.6771794
0.072916667	1.7324516
0.083333333	1.7280625
0.09375	1.6185926
0.104166667	1.6079385
0.114583333	1.4448261
0.125	1.51695
0.135416667	1.6702111
0.145833333	1.6538977
0.15625	1.5153156
0.166666667	1.5398129
0.177083333	1.5624304
0.1875	1.4547943
0.197916667	1.5882806
0.208333333	1.4727934
0.21875	1.5318295
0.229166667	1.4765198
0.239583333	1.5044913
0.25	1.5524094
0.260416667	1.2667093
0.270833333	1.3599344
0.28125	1.3529271
0.291666667	1.5107278
0.302083333	1.57899
0.3125	1.5138308
0.322916667	1.3318838
0.333333333	1.4437099
0.34375	1.3660464
0.354166667	1.6083311
0.364583333	1.5021294
0.375	1.6243136
0.385416667	1.4471198
0.395833333	1.5442146
0.40625	1.414112
0.416666667	1.551651
0.427083333	1.5521802
0.4375	1.4836418
0.447916667	1.4551899
0.458333333	1.3637286
0.46875	1.3255402
0.479166667	1.3348284
0.489583333	1.3817655
0.5	1.3674767
0.510416667	1.2854343
0.520833333	1.3269278
0.53125	1.3994812
0.541666667	1.0699417
0.552083333	1.1719854
0.5625	1.2217
0.572916667	1.1464812
0.583333333	1.0612772
0.59375	1.1685643
0.604166667	1.124055
0.614583333	1.0614562
0.625	1.1356274
0.635416667	1.1806583
0.645833333	1.2768535
0.65625	1.0335275
0.666666667	1.0142446
0.677083333	1.0346103
0.6875	1.080025
0.697916667	1.1918663
0.708333333	1.1370775
0.71875	1.0512452
0.729166667	1.1123478
0.739583333	1.1951884
0.75	1.0963448
0.760416667	1.093118
0.770833333	1.1985587
0.78125	1.0767843
0.791666667	1.2131
0.802083333	1.2385438
0.8125	1.108361
0.822916667	1.1133863
0.833333333	1.0854832
0.84375	1.2513277
0.854166667	1.2185857
0.864583333	1.0739273
0.875	1.096798
0.885416667	1.2188226
0.895833333	1.1764051
0.90625	1.2897274
0.916666667	1.1787364
0.927083333	1.1679887
0.9375	1.2387771
0.947916667	1.161206
0.958333333	1.2758169
0.96875	1.1757326
0.979166667	1.1682214
0.989583333	1.0942504
1	1.2311196
