# Supplementary material for: Analysis of SMAD1/5 target genes in a sea anemone reveals ZSWIM4-6 as a novel BMP signaling modulator
Source: eLife. 2024 Feb 7;13:e80803. doi: 10.7554/eLife.80803 (PMC10849676; doi:10.7554/eLife.80803)
Supplement: Figure 6—figure supplement 3—source data 1. [file elife-80803-fig6-figsupp3-data1.zip › new_txt_files/ecto/gdf5MO_series_012_Ectoderm.txt]

Relative position	Average intensity
0.012048193	1.1323929
0.024096386	1.1138766
0.036144578	1.1465403
0.048192771	1.2671393
0.060240964	1.1402748
0.072289157	1.1272712
0.084337349	1.0905987
0.096385542	1.0887898
0.108433735	0.9992052
0.120481928	1.0572943
0.13253012	1.0395682
0.144578313	1.1314606
0.156626506	1.1065975
0.168674699	1.0390815
0.180722892	1.0721121
0.192771084	1.1746979
0.204819277	1.0111357
0.21686747	1.0556314
0.228915663	1.0341875
0.240963855	0.9726613
0.253012048	1.15848
0.265060241	1.1340862
0.277108434	1.1392
0.289156627	0.8947275
0.301204819	0.8789698
0.313253012	0.9192093
0.325301205	0.9948449
0.337349398	1.0098715
0.34939759	0.9277124
0.361445783	1.0714932
0.373493976	0.9663962
0.385542169	0.9040661
0.397590361	1.0866817
0.409638554	1.0392219
0.421686747	1.0063029
0.43373494	1.054887
0.445783133	0.9813913
0.457831325	0.9810153
0.469879518	0.9196847
0.481927711	1.0254088
0.493975904	0.9764247
0.506024096	0.9295155
0.518072289	0.9796825
0.530120482	1.0248875
0.542168675	0.9854241
0.554216867	0.9558657
0.56626506	1.0726043
0.578313253	0.8698453
0.590361446	0.9588066
0.602409639	0.9913024
0.614457831	0.9527437
0.626506024	0.909079
0.638554217	0.9282382
0.65060241	0.8857793
0.662650602	0.8547078
0.674698795	0.9846678
0.686746988	0.9350865
0.698795181	0.9180758
0.710843373	0.9571928
0.722891566	0.9251298
0.734939759	0.8634414
0.746987952	0.8598428
0.759036145	0.9214537
0.771084337	0.8658243
0.78313253	0.9671756
0.795180723	0.8592589
0.807228916	0.891662
0.819277108	0.8331962
0.831325301	0.9171375
0.843373494	0.9198453
0.855421687	0.8926962
0.86746988	0.989123
0.879518072	1.0509843
0.891566265	1.0048163
0.903614458	0.97102
0.915662651	1.024426
0.927710843	0.9995827
0.939759036	0.994163
0.951807229	1.0405523
0.963855422	1.0888848
0.975903614	1.0749228
0.987951807	1.0134678
1	0.9953206
