# Supplementary material for: Analysis of SMAD1/5 target genes in a sea anemone reveals ZSWIM4-6 as a novel BMP signaling modulator
Source: eLife. 2024 Feb 7;13:e80803. doi: 10.7554/eLife.80803 (PMC10849676; doi:10.7554/eLife.80803)
Supplement: Figure 6—figure supplement 3—source data 1. [file elife-80803-fig6-figsupp3-data1.zip › new_txt_files/ecto/gdf5MO_series_013_Ectoderm.txt]

Relative position	Average intensity
0.011764706	0.7833545
0.023529412	0.8555552
0.035294118	0.8296475
0.047058824	0.9279183
0.058823529	0.9765028
0.070588235	0.8939857
0.082352941	0.7089416
0.094117647	0.9170033
0.105882353	0.9623064
0.117647059	1.0220867
0.129411765	0.9795433
0.141176471	0.8738488
0.152941176	0.8816065
0.164705882	0.7375508
0.176470588	0.8523776
0.188235294	0.8907157
0.2	0.748401
0.211764706	0.8645829
0.223529412	0.9422172
0.235294118	0.7829365
0.247058824	0.8855784
0.258823529	0.8010392
0.270588235	0.7661453
0.282352941	0.8527931
0.294117647	0.8371045
0.305882353	0.7770284
0.317647059	0.6667846
0.329411765	0.956325
0.341176471	0.9862719
0.352941176	1.0023288
0.364705882	1.0935744
0.376470588	0.9690038
0.388235294	0.9284676
0.4	0.9101744
0.411764706	1.02221
0.423529412	0.99245
0.435294118	0.9341504
0.447058824	1.021575
0.458823529	0.9821957
0.470588235	0.9684454
0.482352941	0.9622167
0.494117647	1.0674791
0.505882353	1.0544596
0.517647059	0.9306643
0.529411765	1.0038796
0.541176471	1.0188165
0.552941176	0.9821083
0.564705882	1.0842423
0.576470588	0.993602
0.588235294	1.1129413
0.6	1.0997241
0.611764706	1.0315058
0.623529412	1.1778198
0.635294118	1.0068279
0.647058824	1.0065241
0.658823529	1.1544827
0.670588235	1.2474827
0.682352941	1.131425
0.694117647	1.1177304
0.705882353	1.1440962
0.717647059	1.1153192
0.729411765	0.9834483
0.741176471	1.156325
0.752941176	1.0422471
0.764705882	1.0253737
0.776470588	1.19123
0.788235294	1.1033615
0.8	1.0501891
0.811764706	1.0074072
0.823529412	1.0207101
0.835294118	1.0504484
0.847058824	1.0477826
0.858823529	1.0531444
0.870588235	1.1253337
0.882352941	1.1396588
0.894117647	1.251987
0.905882353	1.0199157
0.917647059	0.9989838
0.929411765	1.0638547
0.941176471	0.9994594
0.952941176	1.1326413
0.964705882	1.0721578
0.976470588	1.0397365
0.988235294	0.9894016
1	1.0224105
