# Supplementary material for: Analysis of SMAD1/5 target genes in a sea anemone reveals ZSWIM4-6 as a novel BMP signaling modulator
Source: eLife. 2024 Feb 7;13:e80803. doi: 10.7554/eLife.80803 (PMC10849676; doi:10.7554/eLife.80803)
Supplement: Figure 6—figure supplement 3—source data 1. [file elife-80803-fig6-figsupp3-data1.zip › new_txt_files/endo/gdf5Mo+zswimMO_series_012_Endoderm.txt]

Relative position	Average intensity
0.032258065	4.4415059
0.064516129	4.372306
0.096774194	5.1259857
0.129032258	5.3757071
0.161290323	3.5237033
0.193548387	2.1967571
0.225806452	2.9800918
0.258064516	2.6376855
0.290322581	4.1269932
0.322580645	3.8922994
0.35483871	3.7353996
0.387096774	4.0270556
0.419354839	5.2878441
0.451612903	3.1093298
0.483870968	3.8502141
0.516129032	2.7992621
0.548387097	2.5726203
0.580645161	2.1095283
0.612903226	2.8734724
0.64516129	3.3988127
0.677419355	2.8949773
0.709677419	1.8447368
0.741935484	2.4509766
0.774193548	2.8895407
0.806451613	3.328257
0.838709677	3.4044575
0.870967742	2.5657879
0.903225806	2.5931313
0.935483871	1.6545621
0.967741935	2.5370861
1	2.4946918
