# Supplementary material for: Analysis of SMAD1/5 target genes in a sea anemone reveals ZSWIM4-6 as a novel BMP signaling modulator
Source: eLife. 2024 Feb 7;13:e80803. doi: 10.7554/eLife.80803 (PMC10849676; doi:10.7554/eLife.80803)
Supplement: Supplementary file 2. [file elife-80803-supp2.txt]

>NP_001093613.1_E3_ubiquitin-protein_ligase_ZSWIM2_Danio_rerio
-------FRKRTWRKTVSDAVSSH----------------------QHRALNTIFILKEYG---------------------PIGFLLQE--------GESKHYKVCLGD----PHTCTCPTYQKECTHICWILMRKFRLPRGHEYCFQYGLVERQIL------------------------------ELLQVTKTTTNNDHGSSGATCPEPAEEDGGIKQKVVEKDDICPICQE----------LLLKKLPVTYCKFSCGNN-IHISCMKVWADHQ----TKKDPRALLKCPLCREDFGTF---------------KELIEQVKNASELVTCYERDL---------------------------NICRVCPIVGK------LCENCFKKTLHPKHCFMVRMKR----------QQW-QTVGAHASQET------------------SMSCDIV----------VRKESRLLHPGVQCRLC----LSGQCIRTLPCK-------------------HKFHTGC--------PLLRVPLEWHI----IYNPL-------------------------------------------WS--PRSGRAGSLAPSSDVHSKRTDGQISEFFLPGIGLQVKIGKAPSLLDPSVC--RKSSSSSVDTVSQGFQDLCINSSHIRMPIVTHRQEQRPRRL----------------------------------------SLEQAMSA-------------------------------------------------------------RPSTVSMKGFNVQSAIGETQ----------EQQQRLFLGFNGSSSLKKILRQRPDRVDVKDLHLWMT-----------SPASAVLMRKQE-----------------------------------------------------------------
>NP_001139179.1_zinc_finger_SWIM_domain-containing_protein_8_Danio_rerio
SFEDSDRPLVELSAKQVAFHIPFEVEKVYPPVPEQ-LQLRIAYWSFPENEEDILYSCLANGSPDEFQRGEQLYRVRAVKDPLQIGFHLSATVVSPQA-QSKGAYNVAVMFDRCRITSCSCTCGA-GCAHVVALCLFRIHNASAVCLRAPVSESLSRLQRDQLQKFAQYLISELPQQILPTAQRLLD--ELLSTAINTVCGAPDPTAG--PSASDQSTWYLDESTLSDNIKKTLHK--FCGPSPVVLLSIVREMFKRRDSNAAPLLEILTEQCLTHEQIIGWNGQTEVAAHACASMCDEMVVLWRLAVLDPTMSPQRRLELAAQLKQWHLKVIEIVKRSLDKLLEHKSRSNSHLPQQEVAVRPKETAGTKAKLTQSSPDM-AEGSSMALGAEACNTFDFLPPPPEMLPSPSTLLQSKE-RAFETKRVPHAAMEKEVEVEADLDVIDDALFACAEAKSKVSTTKQTLSERLELHNLAFNTGMFSLELQRTKALEVKLAYQESEVVALLKKIPLGIVEMTSIRDRA-------LRDGNFPVLPLMLASFIFDVLMPGDEELGFEAAVAALGMILDKLLDRESKPQTLSSFYSSKPATWGSPVRQKKKHTGMASIDSSAPETTSRRPECHAPHVPNQPSEAAAHFYFTQPSA--SGGHQGPHRNLHLCAFEIGLYALGLSPNWLSRTYSSHVSWITGQAMEIGSAALNILVECWDGHLTPPEVASLADAHALNPNEIQRALVQKACMAVEEAAKLPTVCT-PQYLGHPLQHVPRPAVFPVSGAAYPQGMHPAFIGAQYPFSVATSAYRVGMLALEMLGRRAHNDSPPYTEDVKWLLGLAARLGVNHVYQLQEIIMEALQRLNPAHIHAHLR-----------PAFHQLVQRCQQAYLQYIHHRL-IHLTPDYDDFVNIIRSARGAFCLTPVGMMQDVLQNLK---RGKQTKELWQRISL
>NP_001138291.1_zinc_finger_SWIM_domain-containing_protein_5_Danio_rerio
LPPASKRSLLDCAAKAVAEKWAFEVEERFERIPEP-VQRRIVYWSFPRNEREIMYSSFQCRDGLPFRRGIRLLETGCVDNVLQVGFHLSGTVMEPATQEPETTHKVAISFDRCKITSVTCGCGNRDCAHVVALSLYRIRKPEQVKLRLPISETLFQMNRDQLQKLVQYLITAHHTEVLPTAQKLAD--EILSSEINQVHGAPDPTAG--ASIDDENCWHLDEEQVREQVKQFLSQGGYYGSGKQLMFAKVREMLRMRDSNGARMLTLITEQFMADPRLSLWRQQGTGMTDKCRQLWDELGALWVCIVLNPHCKSEEKSGWLRQLKKWGDMDICPLEDELPNIQSNLAQDSLARPRRTVFTRAMEAQDSHLQRIISSPQGLPLVPTACARVDALRSHGYPREALRLAVAIINTLRQQQ-RQLDIYKHQKKNLEGWVGHPLDPILFATLTETCRVEDDNTMDTGDSPDGGESYLALALEVALMGMGQQRGLYAQDKVCRNEEQIVAKLQEMELDDVLVQTLRKQALLEGGPFSGLGEVSVPMHTFAKYLFTALLPHDADLAYKLGLRAMRLVLESTAP-SGHPHHGISIVPSRYPRWFTLGHLESQQCELASTMLTAAKGDMLRLRTVLEAIQKHIHSSSLIFKLAFKIA--TPADNPPDITLLNVALELGLQVMRMTLSTLNWRRREMVRWLVTCATEVGLRALVSILQSWYTLFTPTEATSIVAATVMSHNTILRLSLDARTLALQCAMKDPQNCALSALTLCEKDHIAFETAYQIVIDAASTGMTYSQLFTIARYMEHRRAFKLASLAMTHLNLAYNQDTHPAINDVLWACALSHSLGKNELAACATVLSDILRRCTMTAPGLAGIPGRRNSGKLMSAPLRQLLDATISAYINTTHSRL-THISPHYGEFIEFLSKARETFLLAQDGHIQQFIDNLKQIYKGKKKLMMLVRERF
>NP_001129959.1_zinc_finger_SWIM_domain-containing_protein_6_Danio_rerio
LQPAAKRTLLDIAARRVAEKWPFQVEERFERIPEP-VQRRIVYWSFPRSEREIMYSSFNAGTRLPFRRGIALLESGCVDNVLQVGFHLSGTVTEPAVGEPEQVCSVAISFDRCKITSVTCGCGNKDCAHVVALSLYRVRRPEQVKLHLPISETLFQMNRDQLQKLLQYLISVHHTQVLPTAQRLAD--EILSSQINQVHGAPDPTAG--ASVDDENCWHLDEEQVQEQVKVFLSQGGYHGSGKQLLFSKVREMLKMRDSNGARMLTLITEQFMADPRLALWRQQGTSMTDKYRQLWDELGALWMCIVLNPHCKREQKASWLRQLKKWNGVDVCPLEDELPNLGAHGNQDSASRPHRTVFTRAIEAQDTHLQHIISDVRGWPLVPTACARVDALRSHGYPQEALRLAIAIVNTLRQQQ-KQLELFRNHRKNLEGWVGHPLDPILFNTLMDTGRGDSHCTFLDFSALEDGESYLALAVETALMGLGQQRGLYAQEKVCRNEEQLMAKLQEVELDDTLVKIFRKQALLEGGPYSGLGELSVPMHTFAKYLFTSLLPHDAELAYKIALRAMRLVLESSASVSSRPHHLVSVVPNRYPRWFTLSHIETQQCELASTMLTAAKGDARRLETVLESIQKSIHSSSHIFKLAFKIA--TLMDTLPDITLLKVSLELGLQVMRMTLSTLNWRRREMVRWLVTCATEVGVYALDSIMQSWFTLFTPTEATSLVASSVMSNSSVVRLRLDARTLALQCAMKDPQNCALSALTLCEKDHMAFETAYQIVLDAAATGMSYTQLFIIARYMEHRRAYKLATLALAHLNLSYNQDTHPAINDVLWACALAHSLGRSELAACATVLSDILRRCTLSSPGAAPLHARRNASKMLSAPLRQLLDATIGAYINTTHSRL-THISPHYSEFIEFLSKARETFLMAQDGHLQQFIDNLKQIYKGKKKLMMLVRERF
>NP_001077009.1_zinc_finger_SWIM_domain-containing_protein_7_Danio_rerio
-------SLVSVAE------------------------------------------------------------------------------------------------------------------------------------------------------------------------------QLLKRTYSEIKQIPD------------------------------------------LLIALRFVF---GPCALQALDLVDQHSVT-----------------CVSS----------------------------------------------------------------------SGRKAFQVLGG-----------------------------------------------------------------------LYTCFTS----------------------------------------------------------------------------------PCPA-----FSFTVL---------------------------------------------------------------------RRNES----------------------------------------------------------------------------------------------------------LMCKHLLAQQEQ------------------------------------------------------------------------------------------------------MTHILSRQPEPST-------------------------------------------------------------------------------------------------
>XP_021011125.1_E3_ubiquitin-protein_ligase_ZSWIM2_Mus_caroli
-------CKASEKRRHLSESLSWQ----------------------QDQALSSIYLLRQIG---------------------PTGFLLREE-------PEKGDFRVLLGN----PHECSCPTFLKRCKHICWVLLKKFKLPRNHESAFQLGLTEGEIN------------------------------DLLWQVQAPQLRASDETA-----LVEEDGYLKQKDINAGDICPICQE----------LLEKKLPVTFCRFGCGNN-VHIKCMRILANYQ----DTGSDSFVLRCPLCREEFAPL---------------KVILEEFKNSNKLITISEKEL---------------------------NNCNQLPIEGR------LCQECFDSCCHSSHAFASREKR----------QRW-RSVEKRSEVVK------------------NLGCFQE-------KQGITKKSKLLAPGYQCRLC----LKGQYTRLLPCT-------------------HKFHRKC-------NWLLHKPIDRQV----IYNPL-------------------------------------------WKGIATDGQPHQLASSKDIACLSKQ-QEPKLFIPGTGLVLKGKRTGILPNSKVL--TTLQNPSDNYQNITMDDLCSVKLDNKLVFGYKISKQFPTYLQNPTTGQ---------------------------------TPSQTFLPTGRESPHIYEK--DHIGQSQKTSRGYEHINYNTRKSLS-----------------------QHNRSSALSTEDLNLTINLD----------TTKLSLSKRQN----VRQKLGHPPRRPAYPPLQTQ-------------AALSLIMQGIQL-----------------------------------------------------------------
>NP_082304.1_zinc_finger_SWIM_domain-containing_protein_1_Mus_musculus
-------MLHQISKTPQLDAFNYQMQDLFAHFPE------VLFIHRTYNPRGKLYTFLVDG-------------------------------------------------PRVQVEG---------------------PLARAVYFAIPTNEDARGLA------------------------------QMFQKKFNPA-------------------WERVNTILV-------------------PHFLLLPTLTMEFPTAEVLL---------------------SAFHICKFLQGKFYQL-------------------------------PLEQLLSSL-----------------------GNLRKLYTL-------------------------------------------------------------------------LNNCIPS-----------------------SRLPELHSHWRIW------------------------LAHRWRSRA----------SRYEIMAHILSQFF---------------------------------------------------GTTPFEKQGMASVFRYMQQNSSDKASLSLAETPQDSHTPSE-----------ASAENPNTEQLVEARIQHSLNAICTQLCLGELAVVQKSMHLIGSGSEK---------------------------------MSIQILEDSCS----------------------------------------------------------QAFHLPCRHILAMLSARQQVLQPDMLPAQWTSGCASSLDSILGSKLTEEVGRLLQHCSEEEFERR-------------STLRELADNWIGPYEQVQL----------------------------------------------------------
>NP_848462.1_zinc_finger_SWIM_domain-containing_protein_3_Mus_musculus
-------ELGSCFKTYEDFKECFS----------------------AYKKETRSFIVRDCI---------------------SVRFHN----------NNGTSFREDILYVQVKFVCIRTQSNRKKVDRCPAYLL------------LQYNETL----------------------------------DRLFLNTQHIHADSNASGGIPASKPQAICLHKLPP----------------------QLSIRKDLDTAEKPSVEPSFCLDKIHKPSNPEQ---EGISPSDMAKIAKVMKNFLTV------------DEGSMASFSVGTSQDLDRLSFQSLF--------------------------ETLLLHRVENS------RESRVVHFAVLKAETAPSVAKMLNIFTEF---SDW-PK---------------------------VKMVFVD----------FPSARTLLSIYHTTRLLEKKLHQASF----------------------KRLMKEALREA------VSSDASLEMSQVLLDEELFSFL--------------------------QASCELL----------WYIHVRKGLHACNTYMDSLDIVTSKVNAPKLRRTRLPSTPPRPKKPFRIADSAQ--SQLPQPQDQSSKAGMLDI-LHQSGSKLCHNEWEVVQNSTHLVDEAGS----------------------------------SVAVQLLESCS----------------------------------------------------------QCYHLPCRHILALLHTSQQPVGEAMVCCRWQKKYQHLLDPNGELQLSRELANLLMQTEGPELEER-------------STLRKIVDIWADPYQLPESSQQ----------PVDFRDVGCLPFLWGKLEEADPLAEAMVHD---------------
>XP_006519097.1_PREDICTED
SFEDSDRPLVELSAKQVAFHIPFEVEKVYPPVPEQ-LQLRIAFWSFPENEEDILYSCLANGSADEFQRGDQLFRMRAVKDPLQIGFHLSATVVPPQM-PPKGAYNVAVMFDRCRVTSCSCTCGA-GCTHVVALCLFRIHNASAVCLRAPVSESLSRLQRDQLQKFAQYLISELPQQILPTAQRLLD--ELLSTAINTVCGAPDPTAG--PSASDQSTWYLDESTLTDNIKKTLHK--FCGPSPVVLLSIVREMFKRRDSNAAPLLEILTDQCLTYEQITGWNGQSEVAAHACASMCDEMVTLWRLAVLDPALSPQRRRELCAQLRQWQLKVIENVKRTLERLTEPAVRPKEPGAKRKGLGEGISSPSGGKAKVLGGPDLAEMDSSLALGAEASTFGGFPESPPPCPSSV-----SRG-PSTFLPEPPDTLLPGEVCTRDDLPGLHKTLFACAEAKNKVSTSRQTLSERPEHHSLAFRVGMFALELQRTKALEVKLAYQESEVAALLKKIPRGPSEMSTIRCRA-------LREGTLPVLPLMLASFIFDVLMPGDEELGFEAAVAALGMILDKLLDRESKPQTLSSFYSSSRPAWGSPGRPKKKHTGMASIDSSAPETTSRRPESHAPHVPNQPSEAAAHFYFTHPSS--SGGHQGPHRNLHLCAFEIGLYALGLSPNWLSRTYSSHVSWITGQAMEIGSAALTILVECWDGHLTPPEVASLADAHALNPNEIQRALVQKACMAVEEAAKSPQYLTHPAHPAHPMPHMPRPAVFPVPSSAYPQGVHPAFLGAQYPYSVTPAAYRVGMLALEMLGRRAHNDSPPYTDDVKWLLGLAAKLGDRHGDALNSPDSCRLRRLCECNPQRSQRLLPDTHGHDAVPQTQQTDQGVVAAGLSGDNHLLPLSLVPQACGYGEPSHRGSGDSWLDRSSPLNQDVSDLRSLGLGETALSRWVASGI
>NP_663431.3_zinc_finger_SWIM_domain-containing_protein_6_Mus_musculus
QPPPAKRSLLDIAARRVAEKWPFQVEERFERIPEP-VQRRIVYWSFPRSEREIMYSSFNTGTRLPFRRGIALLESGCVDNVLQVGFHLSGTVTEPAIQEPETVCNVAISFDRCKITSVTCSCGNKDCAHVVALSLYRIRKPEQVKLHLPISETLFQMNRDQLQKFVQYLITVHHTEVLPTAQKLAD--EILSSEINQVHGAPDPTAG--ASIDDENCWHLDEEQVQEQVKVFLSQGGYHGSGKQLLFAKVREMLKMRDSNGARMLTLITEQFMADPRLSLWRQQGTAMTDKYRQLWDELGALWMCIVLNPHCKLEQKASWLKQLKKWNSVDVCPWEDELPNLGANANQDSSNRPHRTVFTRAIEAQDSHLQHIISSSRGWPLVPTACARVDALRSHGYPREALRLAIAIVNTLRQQQ-KQLEMFRTQKKNLEGWVGHPLDPVLFSSLMEACHTDSGFSDCTDNMLEEGESYVTLAVEVALIGLGQQRGLYTQEKVCRNEEQLISKLQEIELDDTLVKIFRKQALLEAGPYSGLGEISVPMHTFAKYLFTSLLPHDAELAYKIALRAMRLVLESTAP-TGRPHHIASVVPNRYPRWFTLSHIESQQCELASTMLTAAKGDVRRLETVLESIQKNIHSSSHIFKLAFKIA--TLMDSLPDITLLKVSLELGLQVMRMTLSTLNWRRREMVRWLVTCATEVGVYALDSIMQSWFTLFTPTEATSIVATTVMSNSTIVRLHLDARTLALQCAMKDPQNCALSALTLCEKDHIAFETAYQIVLDAATTGMSYTQLFTIARYMEHRRAYKLATLAMTHLNLSYNQDTHPAINDVLWACALSHSLGKNELAACATVLSDILRRCTLTTPGMVGLHGRRNSGKLMSAPLRQLLDATIGAYINTTHSRL-THISPHYSEFIEFLSKARETFLMAHDGHIQQFIDNLKQIYKGKKKLMMLVRERF
>NP_766091.2_zinc_finger_SWIM_domain-containing_protein_4_Mus_musculus
EPPAAKRPLLDLSAKRVAESWAFEVEERFSRVPEP-VQKRIVFWSFPRSEREIMYSSLGYQTRVPFTRGLHLLQSGAVDRVLQVGFHLSGNIREVGGPEPEHLYHVSISFDRCKITSVSCGCDNRDCAHVVALSLYRIRHARQVELRLPISETLSQMNRDQLQKFVQYLISAHHTEVLPTAQRLAD--EILLSEINLVHGAPDPTAG--AGTEDANCWHLDEEQIQEQVKQLLSNGGHYGASQQLMFSKVREMLRARDSNGARMLILMTEQFLQDPRLALWRQQGAGMTDKCRQLWDELGALWVCVILSPHCKPDERSGWLQLLGTWDKLDVCPLEEDIPSLSEDEEEVTAASPRRTVFSRALQANDSHLQRILASPQGHPIFPTACARVDTLRAHGYPHKALRLACAIINTLRQRR-HQLESYKQQKKSTEGWVGHPLDPILCRALLEACRLE-EEPHSLFPDGSPGESYLALALEVALLGLGQQRGLYAQDKVVRNEEQLLALLEEVELDERLVQVLRKQALLEGGPFSGFGEVSVPMHTCARYLFTALLPHDPDLAFRLALRAMRLVLETTFP--AHPNPLDSIMSNRFPRWFILGHLETRQCELASTMLTAAKGDTKWLHAVLGSVQQNIHSPALLFKLACKTA--TPASAPPDTVLLGIALELGLQVMRMTLNTMTWRRREMVRWLVSCATEIGPPALMSIMKNWYSLFTPVEAVTIVAVTGTTHATLLRLQLDARTLALQCAMKDPQNCALPALTLCEKNHAAFEAAYQIVLDAAAGGLGHAHLFTVARYMEHRRAYKLATLALAQLSIAFNQDSHPAVNDVLWACSLSHSLGRHELSACAPMLSDILRRWTLSAPGLGPLGARRATKPLGTAPLCQLLDAAVAAYITTSHSRL-THISPHYGDFIEFLGKARETFLLAPDGHLQQFLENLKQTYKGKKKLMLLVRERF
>NP_081474.1_zinc_finger_SWIM_domain-containing_protein_7_Mus_musculus
---------------------------------------------------------------------------------------------------------------------------------------MAVALPEVVE-------------------------------------------ELLSAAVRDSARIPD------------------------------------------LLLSLEFVF---GSSAIQALDLVDRESVTL------------------------------------------------------------------------------------------SGRRVYQVLGS-----------------------------------------------------------------------TYTCLAS----------------------------------------------------------------------------------SCPA-----FSFSVL---------------------------------------------------------------------RKSDS----------------------------------------------------------------------------------------------------------LLCKHLLAQQLH------------------------------------------------------------------------------------------------------LTDLLMEDTRRI---------------------GAAGTWTSKTEA-----------------------------------------------------------------
>NP_796286.2_uncharacterized_protein_ZSWIM9_Mus_musculus
-------AAVQKEEQELLDRTFFS-WAEFSRFFDKWCQQRLVVFSVKSSTRVALYRLIHVL-------------------KYSYVLLVCKDVRMPNKSPPQPSCPAFITVDRLVVTECACPREFAYPGHLLANSCLPVRITNQISKQFVAPADVRRLL----------------THCKGPDHGVLDALQVLERT--------DPEAKVKLVFVEDQAMVETVFLLTSRTRALLRR-----------FPRILLVDRLPGLQGT--LDLMAVLCV--------DSAGRARQAACCVARPGTPSLLRFML----------VSLLQSAPDVKGRVRCLTAGQLRAV-----------------------ARVQICRAQGL--GASQWPLLCRLADSKSYTAYSEALAELRSQAPTAFIHNWAPRHDMWVRFRASHRRRLLRRLSPS-----VAQCLRDSEGVNGDRVLRGTETSHCGRPHRESEKGRRLHLGVWLENQKVRGREGTGAQLEKELLREPEVRDWRGTQVRVLGPIDRRGNLNAKSLEGRPWRDVQL------------------EERARAPKPQEPPFEIEKGIDVRK-WREVHVEKPLELVPKNGDQRGAEGQ-KGPETAEERSGRFLVKRRRGLEDEDARA--TGIVNGDGRGPQPVSFKNGGQQVEF---------GDPGGRLLGMGNGVPCT------------------------------TPVQTVLKESLAAGEAVQGSEEGPGEPKRL---------------------------------------RDEGVDCELLAKFRAACGPELADLVAEELAFARQHGTRGFHWTGASDFFLDGALTHCSCSIYAAR-------------LPCRHLFAARLLTGAALFHMDL----------LRDCWGRSQEP----------------------------------
>NP_001025083.1_zinc_finger_SWIM_domain-containing_protein_5_Mus_musculus
PISPAKRSLLDCAAKTVAEKWAYEVEERFERIPEP-VQRRIVYWSFPRNEREIMYSSFQYREGLPFRRGIRLLDSGSVENVLQVGFHLSGTVTEPAMAEPAVTYKVAISFDRCKITSVSCGCGNKDCAHVVALSLYRIRKPDQVKLRLPISETLFQMNRDQLQKFIQYLITAHHTEVLPTAQKLAD--EILSSEINQVNGAPDPTAG--ASIDDENCWHLDEEQVKEQVKLFLSQGGYYGSGKQLMFAKVREMLRMRDSNGARMLTLITEQFMADPRLTLWRQQGTSMTDKCRQLWDELGALWVCIILNPHCKLEEKSCWLQQLQKWSDLDICPLEDELPNISASHSPDSLSRPRRTVFTRAIEGQDSHLQRIISSSHGQPLVPTACARVDALRSHGYPKEALRLTVAIINTLRQQQ-RQLEIYKHQKKNLEGWVGHPLDPILFLTLTEACRLNDSYMEMSDMNPNSNESYLSLALEVALMGMGQQRGLYAQDKVCRNEEQLLSQLQELQLDDELVQTLRKQCLLEGGPFSGLGEVSVPMHTFAKYLFSALLPHDPDLSYKLALRAMRLVLENSSS-AGHPHHMVSVVPSRYPRWFTLGHLESQQCELASTMLTAAKGDTLRLRTLLEAIQKHIHSPSLIFKLAFKIA--TPTDSSTDGTLLNVALELGLQVMRMTLSTLNWRRREMVRWLVTCATEVGVRALVSILQSWYTLFTPTEATSIVAATAVSHTTILRLSLDARTLALQCAMKDPQSCALSALTLCEKDHIAFEAAYQIAIDAAAGGMTHSQLFTIARYMELRRAFKLASLAMSHLNLAYNQDTHPAINDVLWACALSHSLGKNELAACATVLSDILRRCTVTAPGLAGIPGRRSSGKLMSAPLRQLLDATINAYINTTHSRL-THISPHYGEFIEFLSKARETFLLPQDGHLQQFIDNLKQIYKGKKKLMLLVRERF
>Nematostella_ZfSWIM
-------TLLDLAAKCVASNIPFEVEEQIQRVPEP-VQLRVVHWSFPRNEKDIMYSSLHTSKRLPFQKGLHLLEENAVKDVLQVGFTLTGFVIEEEETRQTEEFKVSIGFDRCKITSVSCSCGTKDCAHVVALSLFRIRHPSKVTLRVPISETLSQMNRDQLQKLVQYLLTEHHTEVLPTAQRLAD--EILKSEINRLSGAPDPTAG--ASVNDENCWHLDAGQVRDQVRSYLSPGGHSNSGRHLMFAKVREMLRVHDKNGSRMLSLITEQFLADPRLQIWKQQGTSMNDKCRQLWDQLGSLWVCVVLNPDATLSEKTVWKKSLEAWSQMDVCPLENE----ANNNQRVRDESSRRTVFSRAIATEDGLLRRIIGD------VPVAAARVDALRAHGYPTEALRLAVAVARGMKEQA-HKFHKMEELEETVEGWIGHALDPILYDTLLEASTEDIEELDSYKCTLNDTESYLTLAVETALKGLGQQRGFYAQDKACRQEEHLIAQLNLLSFDKQLMDVLRDQTLYGGGPFSGLGLGSVPMHTFARFLFSLFLSKDPELAYRVGLRAMRFVLDETADAND----GLDAMRTSLTRWYTLGHLESQQCELALRMLSGAKGNKSRMQSVLESSQKHIHSXSQXFXLALKLAGFNSVGDCHDYCMLQVAMDLGLQVLRMTLNSQNWRRREMVQWSIECAVELGTAALSIIMKNWSTLFTPTEATSLVAATVMSPTTAIRLKLTARALALQCASREPQLCCLSALTLCEKEPAAFEAAYHLVLEAASS-ISPTQLFAIARYMEHKRSFKLAILAIKHFTLAYNQDTHPSIGDIQWTCALAHSLGREELGKCPSVLSDILFRCAFAQTSPA---CGGSFGKLALEPLTQLLESTISAYVNTVHSRL-NHISPHYGDFVDFLCKAQDVFELAVDGPHRALINNMKVLYKGKKKLMQLVKLKF
>XP_020909508.1_zinc_finger_SWIM_domain-containing_protein_5-like_Exaiptasia_pallida
SQMDGHRSLLDLSAQCVASTIPFQVEEKIMRVPEP-VQLRVVYWSFPRNEKDIMYSSLHTTRRLPFQKGLQILEDEQVTEALQVGFSLSGKVVEIEETQQSQEYNVSISFDRCKITSVSCSCGTKDCSHVVAVSLFRIRFPDRVTLRVPISETLSQMNRDQLQKLVQYMLSEHHSDVLPTAQRLAD--EILKSEINRLAGAPDPTAG--ASVDDDNCWHLDAEQVRDQVRSYLSQGGHCNSGRQLMFAKVREMLRVHDKNGSRMLKLITEQFLEDPRLQIWKQQGTSMNDKCRQLWDQLGALWVCVVLNPDSSEAEKAVWKDQLEDWSRRDVCPLEN--PDST-EN------VAKSTIFSRAIHTEDRELXKIIGREEGYFTVPIAAARVDALRAHGYPNEAVKLALAVARGMXEQV-HKHHKMEELAQSVEGWIGHPLDPILYDTLIEAASVDSLS----SKTVDDEESYLTIAVQVAMMGLGQQRGFYSQDKACRQEEHLLAQLSLLTIDDQLYNTVCRQTLYGGGPFSGLGLGSVPMHTFARFLFNIFVSKDPELAFNVALRAMRFVLDAVSD-DD---QGLDVMRTTLTRWYTLGHLESQQCELALRMLNAAKGNNTRMSAVLFNIQRHVHSASQIFRLAGVNN--NILENNRDLGMLQVAMELGLQALRMTLDSQNWRRHDMVQWSIECAVELGTSALSTIMKNWSKLFSPTEATSLVAANIMAPATAIRLKLTARALALQCASREPKYCCLPALALCEKDPVSFEAAYQLVLESASN-ISPLQLFAIARYMEHRRAFRLAVLAVKHSTLAFNQDSHPSIGDIQWTCALAHSLGRDELSKCPTVLSDILFRCAFAQTTSS---CPRTFGKFALEPLHQLLECTINAYVNTVHSRL-NHISPHYTDFIDFLRKAKEVFELAEDGSHRALLNNMKVLYKGKKKLVQLIRQKI
>KXJ05838.1_Zinc_finger_SWIM_domain-containing_protein_3_partial_Exaiptasia_pallida
LYSTQCRIAVKEEQQWLAKKIHIPSKCSYSKELMEVYKKKIFDSPDGHIVLDNRYILASDMAEIIHRQNNTTAALMLNNIIMMKGKQLDEYISNNISSMRNLIFFAHVGKFFSSPYQKYIDLSANKCDPAAWDVPSTLRQILSPVVQAVYGKTTIASKSFAGITLAHVHSTQSQFKCSKNCLANVPLQTCNSVAVAIMGGIASNAPSLWQNVLNRNCWLTSPSRHSDFLRHTVIS----------LLKDSIDLSIMGIDEG---VHVAAATPKTEHSIN--TRKNABILVIPDDDDDDIEQAGSALSQGQEDMYQWQTVRKKKRGNGNKVSTKPKSHSQQGYTTHLAKEKXEVKKQKVSDRATCNKQCKVQHKKTTEENIDIDDSQVVDIERGHIHDDSQQDSKVVIGRSSDIDMHDPKVVNRGNNGDKDTHEERQHEPKVVDESDDDSNCRVKVGQMFNNLDDINKKSRTLNTAAKTVPKRVACAKKYYSLLLSCK----FSGKPQQLKDRQRNTKSFRQNCYVKLTEDGQALQVEQHNHILSKTLYEHLKLKANKKLLQQKIQKAGLLVDDEQNFQGQDQYMREMYNKFPELKLGITSSERSRCLEIVNKMAYSKSPQNRIESIFSKIKSVCSKYASLLQFFFVVL--KSLRSERNHHYLMSFARKSVQGVDSFSNYLTPYAFEYVKNQVEQSKLIVSYTKKPGNEFEFKTRIDTTTATATNLFMKRMGLPCKHIFKDRSIMAERWSINDEDIENDIMSSCNVQKTEKTLKRRVLSQAQKFNKASRLTQILASRASEVDKEHKEMHDTGNYNLKSIKMGRPKGAEVTVIGLPRTKKRKTESLKILECLTNSTLATSEALAGKRLLDDNDIENNVHLDEQNIDINRVQKYFRNETWLRILSVLEKFQCTLCSKSIRNRQSSIICERCLLWFSCTTLNSKPKARNWFCTICKSKY
